# Supplementary material for: Contrasting Genomic Trajectories of Bartonellaceae Symbionts of Planthoppers
Source: Genome Biol Evol. 2025 Nov 20;17(12):evaf216. doi: 10.1093/gbe/evaf216 (PMC12661939; doi:10.1093/gbe/evaf216)
Supplement: evaf216_Supplementary_Data [file evaf216_supplementary_data.zip]

Archive with 2 entries (2 files):
- 00_Supplementary_Figures_alt.pdf
- 00_Supplementary_tables.xlsx
