# Supplementary material for: Contrasting Genomic Trajectories of Bartonellaceae Symbionts of Planthoppers
Source: Genome Biol Evol. 2025 Nov 20;17(12):evaf216. doi: 10.1093/gbe/evaf216 (PMC12661939; doi:10.1093/gbe/evaf216)
Supplement: evaf216_Supplementary_Data [file evaf216_supplementary_data.zip › 00_Supplementary_tables.xlsx]

## Sheet: S1_Sample information
Supplementary Table S1. Characteristics of the processed planthopper samples where Bartonellaceae were detected, and sample processing details.
Sample_ID	Species	Family	Sex	Specimen_source	Collection_site	Collection_date	Tissue_for_DNA_extraction	Library_type	DNA_isolation_kit	Sequencing_library_prep	Sequencing_provider	Sequencing_platform	Read_length	Sequencing date	BioProject
BOTSP1	Bothriocera sp.1	Cixiidae	female	field collection	Peru: Pasco	2022-10-21	abdomen	metagenome	Bio-Trace DNA Purification Kit (Eurx, Poland)	Novogene NGS DNA Library Prep Set (Cat No.PT004)	Novogene Ltd.	NovaSeq 6000 S4 2x150bp	2*150bp	2022-12-06	PRJNA1275886
BOTSP2	Bothriocera sp.2	Cixiidae	female	field collection	Puerto Rico: Naguabo	2009-05-19	abdomen	metagenome	Bio-Trace DNA Purification Kit (Eurx, Poland)	Novogene NGS DNA Library Prep Set (Cat No.PT004)	Novogene Ltd.	NovaSeq 6000 S4 2x150bp	2*150bp	2022-12-06	PRJNA1275888
OECLEU*	Oecleus sp.1	Cixiidae	female	field collection	USA: Arizona, Navajo Co	2004-06-30	abdomen	metagenome	Bio-Trace DNA Purification Kit (Eurx, Poland)	Novogene NGS DNA Library Prep Set (Cat No.PT004)	Novogene Ltd.	NovaSeq 6000 S4 2x150bp	2*150bp	2022-12-06	PRJNA1276001
LYNSP	Lyncides sp.	Fulgoridae	male	field collection	Madagascar: Antsiranana Province	03-10/08/2011	abdomen	metagenome	Bio-Trace DNA Purification Kit (Eurx, Poland)	Novogene NGS DNA Library Prep Set (Cat No.PT004)	Novogene Ltd.	NovaSeq 6000 S4 2x150bp	2*150bp	2022-12-06	PRJNA1275970
SACSP1	Saccharosydne sp.	Delphacidae	female	field collection	Peru: Huánuco	2002-10-25	abdomen	metagenome	Bio-Trace DNA Purification Kit (Eurx, Poland)	Novogene NGS DNA Library Prep Set (Cat No.PT004)	Novogene Ltd.	NovaSeq 6000 S4 2x150bp	2*150bp	2022-12-06	PRJNA1276015
OECLID**	Oeclidius sp.	Kinnaridae	female	field collection	USA: Texas, Presidio Co.	2004-07-10	abdomen	metagenome	Bio-Trace DNA Purification Kit (Eurx, Poland)	Novogene NGS DNA Library Prep Set (Cat No.PT004)	Novogene Ltd.	NovaSeq 6000 S4 2x150bp	2*150bp	2022-12-06	PRJNA1276003
Notes:
* In previous work (Michalik et al. 2025, Deng et al. 2025), the OECLEU specimen was referred to as OECSP
** In previous work (Michalik et al. 2025, Deng et al. 2025), the OECLID specimen was referred to as OECSP1

## Sheet: S2_16S_of_PhyloFlash
Supplementary Table S2. 16S rRNA sequences reconstructed using PhyloFlash from metagenomic data for Bartonellaceae-hosting planthopper samples.
Sample ID	Assembly software	Sequence ID	Sequence	Taxonomic assignment	Closest-matching reference sequence from SILVA database
BOTSP1	Femirge	phylo_BOTSP1.PFemirge_0_0.803248	TATGCTTGTCTCAAAGATTAAGCCATGCAAGTCTCAGTACAAGCCGAATTAAGGTGAAACCGCAAAAAGCTCATTAAATCAGTTATGGTTCCTTGGATCGTACTTTCCATTACTTGGATAACTGTGGTAATTCTAGAGCTAATACATGCAAACAGAGTCCCGACCAGAAATGGAAGGGACGCTTTTATTAGACCAAAACCAATCGACGTCCGTTCGACACGTCGGACGGCGCCGTACTCTTTGGTGACTCTGAATAACTTTGTGCTGATCGCACGGTCTCTGCACCGGCGACGCATCCTTCAAATGTCTGCCTTATCAACTGTCGATGGTAGGTTCTGCGCCTACCATGGTTGTAACGGGTAACGGAGAATCAGGGTTCGATTCCGGAGAGGGAGCCTG…	Bothriocera sp. (insect host)	DQ532511.1.1905 Eukaryota;Amorphea;Obazoa;Opisthokonta;Holozoa;Choanozoa;Metazoa;Animalia;BCP clade;Bilateria;Protostomia;Ecdysozoa;Arthropoda;Hexapoda;Insecta;Pterygota;Neoptera;Hemiptera;Bothriocera eborea
BOTSP1	Femirge	phylo_BOTSP1.PFspades_1_262.737966	CCTGGTTGATCCTGCCAGTAGTCATATGCTTGTCTCAAAGATTAAGCCATGCAAGTCTCAGTACAAGCCGAATTAAGGTGAAACCGCAAAAAGCTCATTAAATCAGTTATGGTTCCTTGGATCGTACTTTCCATTACTTGGATAACTGTGGTAATTCTAGAGCTAATACATGCAAACAGAGTCCCGACCAGAAATGGAAGGGACGCTTTTATTAGACCAAAACCAATCGACGTCCGTTCGACACGTCGGACGGCGCCGTACTCTTTGGTGACTCTGAATAACTTTGTGCTGATCGCACGGTCTCTGCACCGGCGACGCATCCTTCAAATGTCTGCCTTATCAACTGTCGATGGTAGGTTCTGCGCCTACCATGGTTGTAACGGGTAACGGAGAATCAGG…	Bothriocera sp. (insect host)	DQ532511.1.1905 Eukaryota;Amorphea;Obazoa;Opisthokonta;Holozoa;Choanozoa;Metazoa;Animalia;BCP clade;Bilateria;Protostomia;Ecdysozoa;Arthropoda;Hexapoda;Insecta;Pterygota;Neoptera;Hemiptera;Bothriocera eborea
BOTSP1	Femirge	phylo_BOTSP1.PFemirge_2_0.123269	GCAAGTCAAGGGGCAGCCAAAAGATAAGTTTACTTATATTTTTGGTATACCGGCAAACGGGTGAGTAAAACATATGTAACCTTCCTCATGCAGAGGCATAGTCTCAGGAAACTGAGAGTAATCCCTCATAATACAAGTAAACGATTAGTAAACTTGTCAAAGTGTTAACGGCATTAAATGGGCATATGACTGATTAGCTAGTTGGAGAGGTAATGGCTCACCAAGGCAATGATCAGTAGGGGGCCTGAGAGGGCGTACCCCCACATTGGTACTGAGACAAGGACCAAACTTCTACGGAAGGCAGCAGTGAGGAATATTGGTCAATGGAGGAAACTCTGAACCAGTTACGCCGCGTGCAGGATGAATGCCAGAAAGGTTGTAAACTGCTTTTGTATATGA…	Sulcia	CP028359.2945.4411 Bacteria;Bacteroidota;Bacteroidia;Flavobacteriales;Blattabacteriaceae;Candidatus Sulcia;Candidatus Sulcia muelleri
BOTSP1	Spades	phylo_BOTSP1.PFspades_5_58.296144	ACGAAGAGTTTGATCCTGGCTCAGGATTAACGCTAGCGGCGAACATAACACATGCAAGTCAAGGGGCAGCCAAAAGATAAGTTTACTTATATTTTTGGTATACCGGCAAACGGGTGAGTAAAACATATGTAACCTTCCTCATGCAGAGGCATAGTCTCAGGAAACTGAGAGTAATCCCTCATAATACAAGTAAACGATTAGTAAACTTGTCAAAGTGTTAACGGCATTAAATGGGCATATGACTGATTAGCTAGTTGGAGAGGTAATGGCTCACCAAGGCAATGATCAGTAGGGGGCCTGAGAGGGCGTACCCCCACATTGGTACTGAGACAAGGACCAAACTTCTACGGAAGGCAGCAGTGAGGAATATTGGTCAATGGAGGAAACTCTGAACCAGTT…	Sulcia	CP028359.2945.4411 Bacteria;Bacteroidota;Bacteroidia;Flavobacteriales;Blattabacteriaceae;Candidatus Sulcia;Candidatus Sulcia muelleri
BOTSP1	Femirge	phylo_BOTSP1.PFemirge_7_0.015239	GAATGAACGCTGGCGGCAGGCTTAACACATGCAAGTCGAGCGCGTAGCAATACGAGCGGCAGACGGGTGAGTAACGCGTGGGAATCTACCCGGAACTACGGAATAACATGAAGAAATTTATGCTAATACCGTATACGCCCTTAGGGGGAAAGATTTATCGGTTCCGGATGAGCCCGCGTTGGATTAGCTGGTTGGTAGGGTAATGGCCTACCAAGGCGACGATCCATAGCTGGTCTGAGAGGATGATCAGCCACACTGGGACTGAGACACGGCCCAGACTCCTACGGGAGGCAGCAGTGGGGAATATTGGACAATGGGCGCAAGCCTGATCCAGCCATGCCGCGTGAGTGATGAAGGCCCTAGGGTTGTAAAGCTCTTTCACCGGTGAAGATAATGACG…	Tokpelaia	CP017315.302527.303998 Bacteria;Proteobacteria;Alphaproteobacteria;Rhizobiales;Rhizobiaceae;Candidatus Tokpelaia;Candidatus Tokpelaia hoelldoblerii
BOTSP1	Spades	phylo_BOTSP1.PFspades_4_7.975165	TTGAGAGTTTGATCCTGGCTCAGAATGAACGCTGGCGGCAGGCTTAACACATGCAAGTCGAGCGCGTAGCAATACGAGCGGCAGACGGGTGAGTAACGCGTGGGAATCTACCCGGAACTACGGAATAACATGAAGAAATTTATGCTAATACCGTATACGCCCTTAGGGGGAAAGATTTATCGGTTCCGGATGAGCCCGCGTTGGATTAGCTGGTTGGTAGGGTAATGGCCTACCAAGGCGACGATCCATAGCTGGTCTGAGAGGATGATCAGCCACACTGGGACTGAGACACGGCCCAGACTCCTACGGGAGGCAGCAGTGGGGAATATTGGACAATGGGCGCAAGCCTGATCCAGCCATGCCGCGTGAGTGATGAAGGCCCTAGGGTTGTAAAGCTCT…	Tokpelaia	CP017315.302527.303998 Bacteria;Proteobacteria;Alphaproteobacteria;Rhizobiales;Rhizobiaceae;Candidatus Tokpelaia;Candidatus Tokpelaia hoelldoblerii
BOTSP1	Spades	phylo_BOTSP1.PFspades_6_61.702151	AAGAGTTTGATCCTGGCTCAGATTAAACGCTGGCGGTATGCTTTACACATGCAAGTTGAACAGTCAGTCTATTGACCGTAGCGAACGGGTGAGTAATGCACTTATTACATATACCCTAGAGATCGATATAACTGTTCAAACGAACGGATAATATTGGATAATAGTTCTCTCTTTCAAAAGAAACGAAAGAGCGAATAATAGAATGATTCGCCCGCTCTGGGATTATTTAGTGTCAGATTATGTTAGTTGGTAAGGTAATTGCTTACCAAGACTTTGATCTGTAGCTGTTCTGAGAGGAAGTACAGCCACATTGGGAATGAGATACGACCCAGACTTCTACGGAAGGCAGCAGTGAGGAATTTTGGACAATGAGCGCAAGCTTGATCCAGCAATATCGCG…	Vidania	FR733652.1.1576 Bacteria;Proteobacteria;Gammaproteobacteria;Burkholderiales;Oxalobacteraceae;Candidatus Vidania;beta proteobacterium endosymbiont of Reptalus melanochaetus RM1-V
BOTSP1	Femirge	phylo_BOTSP1.PFemirge_17_0.012865	AATGAACGCTGGCGGCAAGCCTAACACATGCAAGTCGAACGGAATTATACTGTAGCTTGCTATGGTATAATTTAGTGGCAGACGGGTGAGTAATATATAGGAATCTACCTAATAGTACGGAATAATTGTTGGAAACGATAACTAATACCGTATATACCCTACGGGGGAAAAATTTATTGCTATTAGATGAGCCTATATTAGATTAGCTAGTTGGTAGAGTAATAGCCTACCAAGGCAATGATCTATAGCTGATCTGAGAGGATGATCAGCCACACTGGAACTGAGATACGGTCCAGACTCCTACGGGAGGCAGCAGTGGGGAATATTGGACAATGGGCGAAAGCTTGATCCAGCTATGCCGCATGAGTGAAGAAGGCTTTTGGGTTGTAAAGCTCTTTT…	Wolbachia	LYUU01002088.1538950.1540441 Bacteria;Proteobacteria;Alphaproteobacteria;Rickettsiales;Anaplasmataceae;Wolbachia;Armadillidium vulgare (common pillbug)
BOTSP1	Spades	phylo_BOTSP1.PFspades_3_7.746359	TTTGAGAGTTTGATCCTGGCTCAGAATGAACGCTGGCGGCAAGCCTAACACATGCAAGTCGAACGGAATTATACTGTAGCTTGCTATGGTATAATTTAGTGGCAGACGGGTGAGTAATATATAGGAATCTACCTAATAGTACGGAATAATTGTTGGAAACGATAACTAATACCGTATATACCCTACGGGGGAAAAATTTATTGCTATTAGATGAGCCTATATTAGATTAGCTAGTTGGTAGAGTAATAGCCTACCAAGGCAATGATCTATAGCTGATCTGAGAGGATGATCAGCCACACTGGAACTGAGATACGGTCCAGACTCCTACGGGAGGCAGCAGTGGGGAATATTGGACAATGGGCGAAAGCTTGATCCAGCTATGCCGCATGAGTGAAGAAG…	Wolbachia	LYUU01002088.1538950.1540441 Bacteria;Proteobacteria;Alphaproteobacteria;Rickettsiales;Anaplasmataceae;Wolbachia;Armadillidium vulgare (common pillbug)
BOTSP1	Femirge	phylo_BOTSP1.PFemirge_3_0.045379	ATGGGGGTGGTTGGAAAGTTTTTCGGTCAGGGATGGGCTCGCGGCCTATCAGCTTGTTGGTGGGGTGATGGCCTACCAAGGCGACGACGGGTAGCCGGCCTGAGAGGGCGACCGGCCACACTGGGACTGAGACACGGCCCAGACTCCTACGGGAGGCAGCAGTGGGGAATATTGCACAATGGGCGAAAGCCTGATGCAGCGACGCCGCGTGAGGGATGAAGGCCTTCGGGTTGTAAACCTCTTTCAGCAGGGAAGAAGCGCAAGTGACGGTACCTGCAGAAGAAGCGCCGGCTAACTACGTGCCAGCAGCCGCGGTAATACGTAGGGCGCAAGCGTTGTCCGGAATTATTGGGCGTAAAGAGCTCGTAGGCGGTTTGTCGCGTCTGGTGTGAAAACTCG…	Cellulosimicrobium cellulans (reagent-derived contaminant)	X79453.1.1489 Bacteria;Actinobacteriota;Actinobacteria;Micrococcales;Promicromonosporaceae;Cellulosimicrobium;Cellulosimicrobium cellulans
BOTSP1	Spades	phylo_BOTSP1.PFspades_2_18.001444	TACGGAGAGTTTGATCCTGGCTCAGGACGAACGCTGGCGGCGTGCTTAACACATGCAAGTCGAACGATGATGCCCAGCTTGCTGGGCGGATTAGTGGCGAACGGGTGAGTAACACGTGAGTAACCTGCCCTTGACTTCGGGATAACTCCGGGAAACCGGGGCTAATACCGGATATGAGCCGTCCTCGCATGGGGGTGGTTGGAAAGTTTTTCGGTCAGGGATGGGCTCGCGGCCTATCAGCTTGTTGGTGGGGTGATGGCCTACCAAGGCGACGACGGGTAGCCGGCCTGAGAGGGCGACCGGCCACACTGGGACTGAGACACGGCCCAGACTCCTACGGGAGGCAGCAGTGGGGAATATTGCACAATGGGCGAAAGCCTGATGCAGCGACGCCGCGTG…	Cellulosimicrobium cellulans (reagent-derived contaminant)	CAOI01000359.318.1819 Bacteria;Actinobacteriota;Actinobacteria;Micrococcales;Promicromonosporaceae;Cellulosimicrobium;Cellulosimicrobium cellulans LMG 16121
BOTSP2	Femirge	phylo_BOTSP2.PFemirge_0_0.651103	TATGCTTGTCTCAAAGATTAAGCCATGCAAGTCTCAGTACAAGCCGAATTAAGGTGAAACCGCAAAAAGCTCATTAAATCAGTTATGGTTCCTTGGATCGTACTTTCCATTACTTGGATAACTGTGGTAATTCTAGAGCTAATACATGCAAACAGAGTCCCGACCAGAAATGGAAGGGACGCTTTTATTAGACCAAAACCAATCGACGTCCGTCCGACACGTCGGACGGCGCCGTACTCTTTGGTGACTCTGAATAACTTTGTGCTGATCGCACGGTCTCTGCACCGGCGACGCATCCTTCAAATGTCTGCCTTATCAACTGTCGATGGTAGGTTCTGCGCCTACCATGGTTGTAACGGGTAACGGAGAATCAGGGTTCGATTCCGGAGAGGGAGCCTG…	Bothriocera sp. (insect host)	DQ532511.1.1905 Eukaryota;Amorphea;Obazoa;Opisthokonta;Holozoa;Choanozoa;Metazoa;Animalia;BCP clade;Bilateria;Protostomia;Ecdysozoa;Arthropoda;Hexapoda;Insecta;Pterygota;Neoptera;Hemiptera;Bothriocera eborea
BOTSP2	Spades	phylo_BOTSP2.PFspades_1_76.520459	CCTGGTTGATCCTGCCAGTAGTCATATGCTTGTCTCAAAGATTAAGCCATGCAAGTCTCAGTACAAGCCGAATTAAGGTGAAACCGCAAAAAGCTCATTAAATCAGTTATGGTTCCTTGGATCGTACTTTCCATTACTTGGATAACTGTGGTAATTCTAGAGCTAATACATGCAAACAGAGTCCCGACCAGAAATGGAAGGGACGCTTTTATTAGACCAAAACCAATCGACGTCCGTCCGACACGTCGGACGGCGCCGTACTCTTTGGTGACTCTGAATAACTTTGTGCTGATCGCACGGTCTCTGCACCGGCGACGCATCCTTCAAATGTCTGCCTTATCAACTGTCGATGGTAGGTTCTGCGCCTACCATGGTTGTAACGGGTAACGGAGAATCAGG…	Bothriocera sp. (insect host)	DQ532511.1.1905 Eukaryota;Amorphea;Obazoa;Opisthokonta;Holozoa;Choanozoa;Metazoa;Animalia;BCP clade;Bilateria;Protostomia;Ecdysozoa;Arthropoda;Hexapoda;Insecta;Pterygota;Neoptera;Hemiptera;Bothriocera eborea
BOTSP2	Femirge	phylo_BOTSP2.PFemirge_9_0.128107	ACTTGTCAAAGTGTTAACGGCATTAAATGGGCATATGACTGATTAGCTAGTTGGAGAGGTAATGGCTCACCAAGGCAATGATCAGTAGGGGGCCTGATAGGGCGTACCCCCACATTGGTACTGAGACAAGGACCAAACTTCTACGGAAGGCAGCAGTGAGGAATATTGGTCAATGGAGGAAACTCTGAACCAGTTACGCCGCGTGCAGGATGAAGGCCAGAAAGGTTGTAAACTGCTTTTGTATATGAATAAAAAATTCTATTATTAGAAATAATTGAAGGTAATATACGAATAAGTATCGGCTAACTCCGTGCCAGCAGCTGCGGTAAGACGGAGGATACAAGCGTTATCCGGAATTATTGGGTTTAAAGGGTGCGTAGGTGGTTTTTTAAGTCAGTA…	Sulcia	JQ982617.1.1293 Bacteria;Bacteroidota;Bacteroidia;Flavobacteriales;Blattabacteriaceae;Candidatus Sulcia;Candidatus Sulcia muelleri
BOTSP2	Spades	phylo_BOTSP2.PFspades_4_18.453084	ACGAAGAGTTTGATCCTGGCTCAGGATTAACGCTAGCGGCGAACATAACACATGCTAGTCTAGGGGCAGCCAAAAGATAAGTTTACTTATCTTTTTGGTATACCGGCAAACGGGTGAGTAAAACATATGTAACCTTCCTCATGCAGAGGCATAGTCTCAGGAAACTGAGAGTAATCCCTCATAATACAAGTAAACGATTAGTCAACTTGTCAAAGTGTTAACGGCATTAAATGGGCATATGACTGATTAGCTAGTTGGAGAGGTAATGGCTCACCAAGGCAATGATCAGTAGGGGGCCTGATAGGGCGTACCCCCACATTGGTACTGAGACAAGGACCAAACTTCTACGGAAGGCAGCAGTGAGGAATATTGGTCAATGGAGGAAACTCTGAACCAGTT…	Sulcia	JQ982617.1.1293 Bacteria;Bacteroidota;Bacteroidia;Flavobacteriales;Blattabacteriaceae;Candidatus Sulcia;Candidatus Sulcia muelleri
BOTSP2	Femirge	phylo_BOTSP2.PFemirge_8_0.118682	GAGTTTGATCCTGGCTCAGAACGAACGCTGGCGGCAGGCTTAACACATGCAAGTCGAGCGCGTAGCAATACGAGCGGCAGACGGGTGAGTAACGCGTGGGAATCTACCCGGAACTACGGAATAACATGAAGAAATTTATGCTAATACCGTATACGCCTTTAGGGGGAAAGATTTATCGGTTCCGGATGAGCCCGCGTTGGATTAGCTGGTTGGTAGGGTAATGGCCTACCAAGGCGACGATCCATAGCTGGTCTGAGAGGATGATCAGCCACACTGGGACTGAGACACGGCCCAGACTCCTACGGGAGGCAGCAGTGGGGAATATTGGACAATGGGCGCAAGCCTGATCCAGCCATGCCGCGTGAGTGATGAAGGCCCTAGGGTTGTAAAGCTCTTTCA…	Tokpelaia	CP017315.302527.303998 Bacteria;Proteobacteria;Alphaproteobacteria;Rhizobiales;Rhizobiaceae;Candidatus Tokpelaia;Candidatus Tokpelaia hoelldoblerii
BOTSP2	Spades	phylo_BOTSP2.PFspades_3_18.400000	TTGAGAGTTTGATCCTGGCTCAGAACGAACGCTGGCGGCAGGCTTAACACATGCAAGTCGAGCGCGTAGCAATACGAGCGGCAGACGGGTGAGTAACGCGTGGGAATCTACCCGGAACTACGGAATAACATGAAGAAATTTATGCTAATACCGTATACGCCTTTAGGGGGAAAGATTTATCGGTTCCGGATGAGCCCGCGTTGGATTAGCTGGTTGGTAGGGTAATGGCCTACCAAGGCGACGATCCATAGCTGGTCTGAGAGGATGATCAGCCACACTGGGACTGAGACACGGCCCAGACTCCTACGGGAGGCAGCAGTGGGGAATATTGGACAATGGGCGCAAGCCTGATCCAGCCATGCCGCGTGAGTGATGAAGGCCCTAGGGTTGTAAAGCTCT…	Tokpelaia	CP017315.302527.303998 Bacteria;Proteobacteria;Alphaproteobacteria;Rhizobiales;Rhizobiaceae;Candidatus Tokpelaia;Candidatus Tokpelaia hoelldoblerii
BOTSP2	Spades	phylo_BOTSP2.PFspades_5_8.939018	AGAGTTTGATCCTGGCTCAGATTAAACGCTGGTGGTATACATTACACATGCAAGTTGAACGACTATTTTAATAGTAGTAGCGGACGGGTGAGTAATGCACCTATAATATACCCTAAAGACTAGTATAATTATCTAAACAGATATGTAATTCGAGATGATAATTTCTCTATCAAAAGAAATAAAAGAGCGGATTATAGAATCATTCGCTCGCTTTGGGATTATTTGGTGTCAGATTATGTTAGTTGGTAAGGTAATGGCTTACCAAGACTGAGATCTGTAGCTGTTCTGAGAGGAAATACAGCCACATTGGGAATGAGATACGACCCAGACTTCTACGGAAGGCAGCAGTGAGGAATTTTGGACAATGAGCGAAAGCTTGATCCAGTAATACCACGTGTG…	Vidania	FR733652.1.1576 Bacteria;Proteobacteria;Gammaproteobacteria;Burkholderiales;Oxalobacteraceae;Candidatus Vidania;beta proteobacterium endosymbiont of Reptalus melanochaetus RM1-V
BOTSP2	Femirge	phylo_BOTSP2.PFemirge_20_0.016140	TGGCTCAGAATGAACGCTGGCGGCAGGCCTAACACATGCAAGTCGAACGGAGTTATATTATAGCTTGCTATGGTATAACTTAGTGGCAGACGGGTGAGTAATGTATAGGAATCTACCTAGTAGTACGGAATAATTGTTGGAAACGATAACTAATACCGTATATACCCTACGGGGGAAAAATTTATTGCTATTAGATGAGCCTATATTAGATTAGCTAGTTGGTGGAGTAATAGCCTACCAAGGTAATGATCTATAGCTGATCTGAGAGGATGATCAGCCACACTGGAACTGAGATACGGTCCAGACTCCTACGGGAGGCAGCAGTGGGGAATATTGGACAATGGGCGAAAGCTTGATCCAGCTATGCCGCATGAGTGAAGAAGGCTTTTGGGTTGTAAA…	Wolbachia	CP001391.1289969.1291473 Bacteria;Proteobacteria;Alphaproteobacteria;Rickettsiales;Anaplasmataceae;Wolbachia;Wolbachia sp. wRi
BOTSP2	Spades	phylo_BOTSP2.PFspades_6_2.793808	TTTGAGAGTTTGATCCTGGCTCAGAATGAACGCTGGCGGCAAGCCTAACACATGCAAGTCGAACGGAATTATACTGTAGCTTGCTATGGTATAATTTAGTGGCAGATGGGTGAGTAATGTATAGGAATCTACCTAATAGTACGGAATAATTGTTGGAAACGATAACTAATACCGTATATACCCTACGGGGGAAAAATTTATTGCTATTAGATGAGCCTATATTAGATTAGCTAGTTGGTGGAGTAATAGCCTACCAAGGTAATGATCTATAGCTGATCTGAGAGGATGATCAGCCACACTGGAACTGAGATACGGTCCAGACTCCTACGGGAGGCAGCAGTGGGGAATATTGGACAATGGGCGAAAGCTTGATCCAGCTATGCCGCATGAGTGAAGAAG…	Wolbachia	CP001391.1289969.1291473 Bacteria;Proteobacteria;Alphaproteobacteria;Rickettsiales;Anaplasmataceae;Wolbachia;Wolbachia sp. wRi
BOTSP2	Femirge	phylo_BOTSP2.PFemirge_11_0.085967	GGAAAGTTTTTCGGTCAGGGATGGGCTCGCGGCCTATCAGCTTGTTGGTGGGGTGATGGCCTACCAAGGCGACGACGGGTAGCCGGCCTGAGAGGGCGACCGGCCACACTGGGACTGAGACACGGCCCAGACTCCTACGGGAGGCAGCAGTGGGGAATATTGCACAATGGGCGAAAGCCTGATGCAGCGACGCCGCGTGAGGGATGAAGGCCTTCGGGTTGTAAACCTCTTTCAGCAGGGAAGAAGCGCAAGTGACGGTACCTGCAGAAGAAGCGCCGGCTAACTACGTGCCAGCAGCCGCGGTAATACGTAGGGCGCAAGCGTTGTCCGGAATTATTGGGCGTAAAGAGCTCGTAGGCGGTTTGTCGCGTCTGGTGTGAAAACTCGAGGCTCAACCTC…	Cellulosimicrobium cellulans (reagent-derived contaminant)	GQ280012.1.1420 Bacteria;Actinobacteriota;Actinobacteria;Micrococcales;Promicromonosporaceae;Cellulosimicrobium;Cellulosimicrobium cellulans
BOTSP2	Spades	phylo_BOTSP2.PFspades_2_11.357534	TACGGAGAGTTTGATCCTGGCTCAGGACGAACGCTGGCGGCGTGCTTAACACATGCAAGTCGAACGATGATGCCCAGCTTGCTGGGCGGATTAGTGGCGAACGGGTGAGTAACACGTGAGTAACCTGCCCTTGACTTCGGGATAACTCCGGGAAACCGGGGCTAATACCGGATATGAGCCGTCCTCGCATGGGGGTGGTTGGAAAGTTTTTCGGTCAGGGATGGGCTCGCGGCCTATCAGCTTGTTGGTGGGGTGATGGCCTACCAAGGCGACGACGGGTAGCCGGCCTGAGAGGGCGACCGGCCACACTGGGACTGAGACACGGCCCAGACTCCTACGGGAGGCAGCAGTGGGGAATATTGCACAATGGGCGAAAGCCTGATGCAGCGACGCCGCGTG…	Cellulosimicrobium cellulans (reagent-derived contaminant)	CAOI01000359.318.1819 Bacteria;Actinobacteriota;Actinobacteria;Micrococcales;Promicromonosporaceae;Cellulosimicrobium;Cellulosimicrobium cellulans LMG 16121
LYNSP	Femirge	phylo_LYNSP.PFemirge_53_0.108362	TGCTTGTCTCAAAGATTAAGCCATGCAAGTCTCAGTACAAGCCGAACTAAGGTGAAACCGCAAAAGGCTCATTAAATCAGTTATGGTTCCTTGGATCGTACAATCCATTACTTGGATAACTGTGGTAATTCTAGAGCTAATACATGCAAACAGAGTCCCGACCAGAAATGGAAGGGACGCTTTTATTAGATCAAAACCAATCGACGTCCGTTTGCTTTCGGGCCGACGGCGCCGTACTCCTTGGTGACTCTGAATAACTTTTGGCAGATCGCACGGTCTCCGAACCGGCGACGCATCCTTCAAATGTCTGCCTTATCAACTGTCGATGGTAGGTTCTGCGCCTACCATGGTTGTAACGGGTAACGGGGAATCAGGGTTCGATTCCGGAGAGGGAGCCTG…	Bothriocera sp. (insect host)	FJ372646.1.1875 Eukaryota;Amorphea;Obazoa;Opisthokonta;Holozoa;Choanozoa;Metazoa;Animalia;BCP clade;Bilateria;Protostomia;Ecdysozoa;Arthropoda;Hexapoda;Insecta;Pterygota;Neoptera;Hemiptera;Lycorma delicatula
LYNSP	Spades	phylo_LYNSP.PFspades_1_62.006178	CCTGGTTGATCCTGCCAGTAGTCATATGCTTGTCTCAAAGATTAAGCCATGCAAGTCTCAGTACAAGCCGAACTAAGGTGAAACCGCAAAAGGCTCATTAAATCAGTTATGGTTCCTTGGATCGTACAATCCATTACTTGGATAACTGTGGTAATTCTAGAGCTAATACATGCAAACAGAGTCCCGACCAGAAATGGAAGGGACGCTTTTATTAGATCAAAACCAATCGACGTCCGTTTGCTTTCGGGCCGACGGCGCCGTACTCCTTGGTGACTCTGAATAACTTTTGGCAGATCGCACGGTCTCCGAACCGGCGACGCATCCTTCAAATGTCTGCCTTATCAACTGTCGATGGTAGGTTCTGCGCCTACCATGGTTGTAACGGGTAACGGGGAATCA…	Bothriocera sp. (insect host)	FJ372646.1.1875 Eukaryota;Amorphea;Obazoa;Opisthokonta;Holozoa;Choanozoa;Metazoa;Animalia;BCP clade;Bilateria;Protostomia;Ecdysozoa;Arthropoda;Hexapoda;Insecta;Pterygota;Neoptera;Hemiptera;Lycorma delicatula
LYNSP	Femirge	phylo_LYNSP.PFemirge_6_0.690036	ATTGAACGCTGGCGGCATGCCTAACACATGCAAGTCGAACGGCAGCACAGGTAGCAATACCGGGTGGCGAGTGGCGGACGGGTGAGTAATGCATCGGGATCTACCCAAACGTGGGGGATAACGTAGGGAAACTTACGCTAATACCGCATACGTCCTATGGGAGAAAGCGGGGGCTCGCAAGACCTCGCGCGGTTGGACGAACCGATGTGCGATTAGCTAGTTGGTAGGGTAATGGCCTACCAAGGCGACGATCGCTAGCTGGTCTGAGAGGATGATCAGCCACACTGGAACTGAGACACGGTCCAGACTCCTACGGGAGGCAGCAGTGGGGAATATTGGACAATGGGCGCAAGCCTGATCCAGCAATGCCGCGTGTGTGAAGAAGGCCTTCGGGTTGTA…	Rhodanobacter	KP938955.1.1502 Bacteria;Proteobacteria;Gammaproteobacteria;Xanthomonadales;Rhodanobacteraceae;Rhodanobacter;Dyella sp. DHG33
LYNSP	Femirge	phylo_LYNSP.PFemirge_37_0.065456	CGTCAGCTCGTGTCGTGAGATGTTGGGTTAAGTCCCGCAACGAGCGCAACCCTTGTCCTTAGTTGCCAGCACGTAAAGGTGGGAACTCTAAGGAGACTGCCGGTGACAAACCGGAGGAAGGTGGGGATGACGTCAAGTCCTCATGGCCCTTACGGCCAGGGCTACACACGTACTACAATGGTCGGTACAGAGGGTTGCGAGACCGCGAGGTGGAGCCAATCCCAGAAAGCCGATCCCAGTCCGGATCGAAGTCTGCAACTCGACTTCGTGAAGTCGGAATCGCTAGTAATCGCAGATCAGCTATGCTGCGGTGAATACGTTCCCGGGCCTTGTACACACCGCCCGTCACACCATGGGAGTGAGTTGCTCCAGAAGCCGTTAGTCTAACCGCAAGGGGGA…	Rhodanobacter	KJ600900.1.1512 Bacteria;Proteobacteria;Gammaproteobacteria;Xanthomonadales;Rhodanobacteraceae;Rhodanobacter;uncultured bacterium
LYNSP	Femirge	phylo_LYNSP.PFemirge_24_0.019894	AGAGTTTGATCCTGGCTCAGATTGAACGCTGGCGGCATGCCTAACACATGCAAGTCGAACGGCAGCACAGGTAGCAATACCGGGTGGCGAGTGGCGGACGGGTGAGTAATGCATCGGGATCTACCCAAACGTGGGGGATAACGTAGGGAAACTTACGCTAATACCGCATACGTCCTATGGGAGAAAGCGGGGGCTCGCAAGACCTCGCGCGGTTGGACGAACCGATGTGCGATTAGCTAGTTGGTAGGGTAATGGCCTACCAAGGCGACGATCGCTAGCTGGTCTGAGAGGATGATCAGCCACACTGGAACTGAGACACGGTCCAGACTCCTACGGGAGGCAGCAGTGGGGAATATTGGACAATGGGCGCAAGCCTGATCCAGCAATGCCGCGTGTGTG…	Rhodanobacter	KP938955.1.1502 Bacteria;Proteobacteria;Gammaproteobacteria;Xanthomonadales;Rhodanobacteraceae;Rhodanobacter;Dyella sp. DHG33
LYNSP	Femirge	phylo_LYNSP.PFemirge_95_0.000522	GGGTAATGGCCTACCAAGGCGACGATCGTTAGCTGGTCTGAGAGGATGATCAGCCACACTGGAACTGAGACACGGTCCAGACTCCTACGGGAGGCAGCAGTGGGGACTATTGGACAATGGGCGCAAGCCTGATCCAGCAATGCCGCGTGTGTGAAGAAGGCCTTCGGGTTGTAAAGCACTTTTATCAGGAGCGAACTCCTGCGGGTTAATACCCTGCGGTGCTGACGGTACCTGAGGAATAAGCACCGGCTAACTTCGTGCCAGCAGCATCTGTAATACGAATTGTGCAAGCGTTAATCGGAATTACTGGGCGTAAAGGGTGCGTAGGCTGTTCGTTAAGTATGTTGTGAAATCCCCGGGCTCAACCTAGGAATGGCAATGGATACTGGCGAGCTAGAG…	Rhodanobacter	KY445645.1.1497 Bacteria;Proteobacteria;Gammaproteobacteria;Xanthomonadales;Rhodanobacteraceae;Rhodanobacter;Rhodanobacter sp.
LYNSP	Femirge	phylo_LYNSP.PFemirge_63_0.000387	GAATCCTGCAGAGATGCGGGAGTGCCTTCGGGAATCGGAACACAGGTGCTGCATGGCTGACGTCATCTCGTGTCGTGAGATGTTGGGTTAAGTCCCGCAACGAGCGCAACCCTTGTCCTTAGTTGCCAGCAAGTAAAGGTGGGAACTCTAAGTATACTGCCGGTGACAAACCGGAGGAAGGTGGGGATGAAGTCAAGTCCTCATGGCCCTTACTGCCAGGGCTACACACGTACTACAATGGTCGTTACAGAGTGTTGAGAGACCGAGAGGTGGATACAATCCCACAAAGCCGATCACATTCCGGAACGAAGTCTGAAACTCGAATTCTTGAAGTCGGAATCGCTAGTAATCGCAGATCAGCTATGCTGCGGTGAATACGTTCCCGTGCCTTGTACACAC…	Rhodanobacter	KY313412.1.1479 Bacteria;Proteobacteria;Gammaproteobacteria;Xanthomonadales;Rhodanobacteraceae;uncultured;Dyella agri
LYNSP	Femirge	phylo_LYNSP.PFemirge_65_0.000205	AGAGTTTGATCCTGGCTCAGATAGAACGCTGGCGGCATGCCTAACACATGCAAGTCGAACGGCAGCACAGTTAGAAATACCGGGTTGCGAGTGGCGGACGGGTGAGTAATGCATAGGGATCTACCCAAACGTGGGGGATAAAGTAGGGAAACTTACGCTAATACCGCATACGTCCTATGGGAGAAAGCGGGGGCTCGCAAGACCTCGCGCGGTTGGACGAACCGATGTGCGATTAGCTAGTTGGTAGGGTAATGGCCTATCAAGGCGACGATCGCTAGCTGGTCTGAGAGGATGATCAGCCACACTGGTACTGAGACACGGTCCAGACTCCTAGGGGAGGCAGCAGTGGGGAATTTTAGACAATGGGCGCAAGCCTGATCCAGCAATGCCGCGTGTGTG…	Rhodanobacter	KF150469.1.1532 Bacteria;Proteobacteria;Gammaproteobacteria;Xanthomonadales;Rhodanobacteraceae;Dyella;Dyella japonica
LYNSP	Spades	phylo_LYNSP.PFspades_2_328.044180	TGAAGAGTTTGATCCTGGCTCAGATTGAACGCTGGCGGCATGCCTAACACATGCAAGTCGAACGGCAGCACAGGTAGCAATACCGGGTGGCGAGTGGCGGACGGGTGAGTAATGCATCGGGATCTACCCAAACGTGGGGGATAACGTAGGGAAACTTACGCTAATACCGCATACGTCCTATGGGAGAAAGCGGGGGCTCGCAAGACCTCGCGCGGTTGGACGAACCGATGTGCGATTAGCTAGTTGGTAGGGTAATGGCCTACCAAGGCGACGATCGCTAGCTGGTCTGAGAGGATGATCAGCCACACTGGAACTGAGACACGGTCCAGACTCCTACGGGAGGCAGCAGTGGGGAATATTGGACAATGGGCGCAAGCCTGATCCAGCAATGCCGCGTGT…	Rhodanobacter	KP938955.1.1502 Bacteria;Proteobacteria;Gammaproteobacteria;Xanthomonadales;Rhodanobacteraceae;Rhodanobacter;Dyella sp. DHG33
LYNSP	Spades	phylo_LYNSP.PFspades_5_1.536285	ACGAAGAGTTTGATCCTGGCTCAGGATGAACGCTAGCGGCGAACTTAACACATGCAAGTCGAGGGGCAGCAAGAAATAAGGTGACTTATTTTGTTGGCGACCGGCAAACGGGTGAGTAAAACATATGTAACCTACATCATGCAGAGGAATAGTTCAAGGAAACTTGAAGTAATACCTCATAATACAAGTTTTTAAGAAGAAAACTTGTTAAAGTATTAACGGCATGAAATGGGCATATGTCTGATTAGCTAGTTGGTGAGGTAAAGGCTCACCAAGGCAATGATCAGTAGGGGGCCTGAGAGGGTGTACCTCCACATTGGTACTGAGACACGGACCAAACTCCTACGGGAGGCAGCAGTGAGGAATATTGGTCAATGGAGGAAACTCTGAACCAGTTAC…	Sulcia	DQ066628.1.1421 Bacteria;Bacteroidota;Bacteroidia;Flavobacteriales;Blattabacteriaceae;Candidatus Sulcia;Candidatus Sulcia muelleri
LYNSP	Femirge	phylo_LYNSP.PFemirge_106_0.087097	GGTGAGTAACGCGTGGGAATCTACTCAAAACTACGGAATAACACAAAGAAATTTGTGCTAATACCGTATACCCCTTAGCAGGGAAAGATTTATTTCGGTTTTGAATGAGCCCGCGTTGGATTAGCTAGTTGGTAAGGTAATAGCTTACCAAGGCAACAATCCATAGCTGGTCTGAGAGGATGGTCAGCCACACTGGGACTGAGACACGGCCCAGACTCCTACGGGAGGCAGCAGTGGGGAATATTGGACAATGGGCGAAAGCCTGATCCAGCCATGTCGCGTGAGTGATGAAGGCCCTAGGGTTGTAAAGCTCTTTCACTGGTGAAGATAATGACGGTAACCAGAGAAGAAGCCCCGGCTAACTTCGTGCCAGCAGCCGCGGTAATACGAAGGGGGCTA…	Tokpelaia	CP017315.302527.303998 Bacteria;Proteobacteria;Alphaproteobacteria;Rhizobiales;Rhizobiaceae;Candidatus Tokpelaia;Candidatus Tokpelaia hoelldoblerii
LYNSP	Spades	phylo_LYNSP.PFspades_3_59.220278	TTAAGAGTTTGATCCTGGCTCAGAACGAACGCTGGCGGCAGGCCTAACACATGCAAGTCGAGCGAGTAGCAATACTAGCGGCAAACGGGTGAGTAACGCGTGGGAATCTACTCAAAACTACGGAATAACACAAAGAAATTTGTGCTAATACCGTATACCCCTTAGCAGGGAAAGATTTATTTCGGTTTTGAATGAGCCCGCGTTGGATTAGCTAGTTGGTAAGGTAATAGCTTACCAAGGCAACAATCCATAGCTGGTCTGAGAGGATGGTCAGCCACACTGGGACTGAGACACGGCCCAGACTCCTACGGGAGGCAGCAGTGGGGAATATTGGACAATGGGCGAAAGCCTGATCCAGCCATGTCGCGTGAGTGATGAAGGCCCTAGGGTTGTAAAGCT…	Tokpelaia	CP017315.302527.303998 Bacteria;Proteobacteria;Alphaproteobacteria;Rhizobiales;Rhizobiaceae;Candidatus Tokpelaia;Candidatus Tokpelaia hoelldoblerii
LYNSP	Spades	phylo_LYNSP.PFspades_6_2.290842	TTGCTTAAAGATTGGTTAATATCAGATTAGCTTGTTGGTAGTTTAATAGCCTACCAAGGCGATGATCTGTAGTTGTTCTGTAAGGAAGTTCAACCACACTGGGACTGAGACACGGCCCAGACTCTCAAGGGGGGCAGCAGTGAGGAATATTGGACAATGAGCGAAAGCTTGATCCAGCAATACCGCGTGTGTGAAGAAGGGTAATCTGTAAAGCACTTTTTTAAAAGAATAATGTTTCCATTTGGAAATTTGAATTTATTTTAAGAATAAGCACCGGCTAATTACGTGCCAGCAGCCGCGGTAATACGTAAGGTGCGAGCGTTAATCGGTTTTATTTGGCGTAAAGGGTGTGTAGGCTGAATACTGTGAAGATTGTAAAATAATAAGGCTCAACTTTAT…	Vidania	JQ982560.1.1271 Bacteria;Proteobacteria;Gammaproteobacteria;Burkholderiales;Oxalobacteraceae;Candidatus Vidania;Candidatus Vidania fulgoroideae
LYNSP	Femirge	phylo_LYNSP.PFemirge_0_0.028040	GGTTGTAAACCTCTTTCAGCAGGGAAGAAGCGCAAGTGACGGTACCTGCAGAAGAAGCGCCGGCTAACTACGTGCCAGCAGCCGCGGTAATACGTAGGGCGCAAGCGTTGTCCGGAATTATTGGGCGTAAAGAGCTCGTAGGCGGTTTGTCGCGTCTGGTGTGAAAACTCGAGGCTCAACCTCGAGCTTGCATCGGGTACGGGCAGACTAGAGTGCGGTAGGGGAGACTGGAATTCCTGGTGTAGCGGTGGAATGCGCAGATATCAGGAGGAACACCGATGGCGAAGGCAGGTCTCTGGGCCGCAACTGACGCTGAGGAGCGAAAGCATGGGGAGCGAACAGGATTAGATACCCTGGTAGTCCATGCCGTAAACGTTGGGCACTAGGTGTGGGGCTCAT…	Cellulosimicrobium cellulans (reagent-derived contaminant)	AB023355.1.1474 Bacteria;Actinobacteriota;Actinobacteria;Micrococcales;Promicromonosporaceae;Cellulosimicrobium;Cellulosimicrobium cellulans
LYNSP	Spades	phylo_LYNSP.PFspades_4_16.403754	TACGGAGAGTTTGATCCTGGCTCAGGACGAACGCTGGCGGCGTGCTTAACACATGCAAGTCGAACGATGATGCCCAGCTTGCTGGGCGGATTAGTGGCGAACGGGTGAGTAACACGTGAGTAACCTGCCCTTGACTTCGGGATAACTCCGGGAAACCGGGGCTAATACCGGATATGAGCCGTCCTCGCATGGGGGTGGTTGGAAAGTTTTTCGGTCAGGGATGGGCTCGCGGCCTATCAGCTTGTTGGTGGGGTGATGGCCTACCAAGGCGACGACGGGTAGCCGGCCTGAGAGGGCGACCGGCCACACTGGGACTGAGACACGGCCCAGACTCCTACGGGAGGCAGCAGTGGGGAATATTGCACAATGGGCGAAAGCCTGATGCAGCGACGCCGCGTG…	Cellulosimicrobium cellulans (reagent-derived contaminant)	CAOI01000359.318.1819 Bacteria;Actinobacteriota;Actinobacteria;Micrococcales;Promicromonosporaceae;Cellulosimicrobium;Cellulosimicrobium cellulans LMG 16121
OECLEU	Femirge	phylo_OECSP.PFemirge_0_0.813818	CTAATACATGCAAACAGAGTCCCGACCAGAAGTGGAAGGGACGCTTTTATTAGATCAAGACCAATCGACGTCGCTCCGGCGGCGCCGTACTCCTTGGTGACTCTGAATAACTTTTGGCAGATCGCACGGTCCTCGTACCGGCGACGCATCCTTCAAATGTCTGCCTTATCAACTGTCGATGGTAGGTTCTGCGCCTACCATGGTTGTAACGGGTAACGGGGAATCAGGGTTCGATTCCGGAGAGGGAGCCTGAGAAACGGCTACCACATCCAAGGAAGGCAGCAGGCGCGCAAATTACCCACTCCCGGCACGGGGAGGTAGTGACGAAAAATAACGATGCGGGACTCATCCGAGGCCCCGTAATCGGAATGAGTATACTCTAAATCCTTATACGAGTAT…	Bothriocera sp. (insect host)	JQ982515.1.1723 Eukaryota;Amorphea;Obazoa;Opisthokonta;Holozoa;Choanozoa;Metazoa;Animalia;BCP clade;Bilateria;Protostomia;Ecdysozoa;Arthropoda;Hexapoda;Insecta;Pterygota;Neoptera;Hemiptera;Oecleus perpictus
OECLEU	Spades	phylo_OECSP.PFspades_1_240.887604	CCTGGTTGATCCTGCCAGTAGTCATATGCTTGTCTCAAAGATTAAGCCATGCAAGTCTCAGTACAAGCCGAATTAAGGTGAAACCGCAAAAGGCTCATTAAATCAGTTATGGTTCCTTGGATCGTACTATCCTCTACTTGGATAACTGTGGTAATTCTAGAGCTAATACATGCAAACAGAGTCCCGACCAGAAGTGGAAGGGACGCTTTTATTAGATCAAGACCAATCGACGTCGCTCCGGCGGCGCCGTACTCCTTGGTGACTCTGAATAACTTTTGGCAGATCGCACGGTCCTCGTACCGGCGACGCATCCTTCAAATGTCTGCCTTATCAACTGTCGATGGTAGGTTCTGCGCCTACCATGGTTGTAACGGGTAACGGGGAATCAGGGTTCGATTC…	Bothriocera sp. (insect host)	JQ982515.1.1723 Eukaryota;Amorphea;Obazoa;Opisthokonta;Holozoa;Choanozoa;Metazoa;Animalia;BCP clade;Bilateria;Protostomia;Ecdysozoa;Arthropoda;Hexapoda;Insecta;Pterygota;Neoptera;Hemiptera;Oecleus perpictus
OECLEU	Femirge	phylo_OECSP.PFemirge_11_0.123488	GTTTTAAATTAAACGGCATGAAATGGGCATATGACTGATTAGCTAGTTGGAGAGGTAACTGCTCACCAAGGCAATGATCAGTAGGGGGCCTGAGAGGGCGTACCCCCACATTGGTACTGAGACAAGGACCAAACTTCTACGGGAGGCAGCAGTGAGGAATATTGGTCAATGGAGGAAACTCTGAACCAGTTACGCCGCGTGCAGGATTAAGGCCAGAAAGGTTGTAAACTGCTTTTGTATATGAATAAAAAATTCTATTATTAGAAATAATTGAAGGTAATATACGAATAAGTATCGGCTAACTCCGTGCCAGCAGCAGCGGTAAAACGGAGGATACAAGCGTTATCCGGAATTATTGGGTTTAAAGGGTGCGTAGGTTGTTTTTTAAGTCAGTAGTGA…	Sulcia	JQ982617.1.1293 Bacteria;Bacteroidota;Bacteroidia;Flavobacteriales;Blattabacteriaceae;Candidatus Sulcia;Candidatus Sulcia muelleri
OECLEU	Spades	phylo_OECSP.PFspades_2_42.241315	ACGAAGAGTTTGATCCTGGCTCAGGATTAACGCTAGCGGCGAACATAACACATGCTAGTCTAGGGGCAGCAAAAAATATAAGTTTACTTCTATTTTTTGTATACCGGCAAACGGGTGAGTAAAACATATGTAACCTGCCTCACGCAGAGGCATAGTCTAAGGAAACTTAGAGTAATACCTCATAATACAAGTAAACTATTAGTAAACTTGTCAAAGTTTTAAATTAAACGGCATGAAATGGGCATATGACTGATTAGCTAGTTGGAGAGGTAACTGCTCACCAAGGCAATGATCAGTAGGGGGCCTGAGAGGGCGTACCCCCACATTGGTACTGAGACAAGGACCAAACTTCTACGGGAGGCAGCAGTGAGGAATATTGGTCAATGGAGGAAACTCTGA…	Sulcia	JQ982617.1.1293 Bacteria;Bacteroidota;Bacteroidia;Flavobacteriales;Blattabacteriaceae;Candidatus Sulcia;Candidatus Sulcia muelleri
OECLEU	Spades	phylo_OECSP.PFspades_5_1.688190	TTGAGAGTTTGATCCTGGCTCAGAACGAACGCTGGCGGCAGGCTTAACACATGCAAGTCGAGCGCGTAGCAATACGAGCGGCAGACGGGTGAGTAACGCGTGGGAATCTACCCGGAACTACGGAATAACATGAAGAAATTTATGCTAATACCGTATACGCCCTTAGGGGGAAAGATTTATCGGTTCCGGATGAGCCCGCGTTGGATTAGCTGGTTGGTAGGGTAATGGCCTACCAAGGCGACGATCCATAGCTGGTCTGAGAGGATAATCAGCCACACTGGGACTGAGACACGGCCCAGACTCCTACGGGAGGCAGCAGTGGGGAATATTGGACAATGGGCGCAAGCCTGATCCAGCCATGCCGCGTGAGTGATGAAGGCCCTAGGGTTGTAAAGCTCT…	Tokpelaia	CP017315.302527.303998 Bacteria;Proteobacteria;Alphaproteobacteria;Rhizobiales;Rhizobiaceae;Candidatus Tokpelaia;Candidatus Tokpelaia hoelldoblerii
OECLEU	Spades	phylo_OECSP.PFspades_4_152.862395	AAAGAGTTTGATCCTGGCTCAGATTGAACGCTAGCGATTTGCCTTACACATGCGAGTTGTACGATCAAGTTATTGATAGTTGCACACGGGTGAGTAATGCATCTACATGTGCCCTAAAGTTTAGGATAACTATTCTAACGAATTGTCAATTCTTTATAATTTCCATCCATAAAGATGGGAAAAAGCAGGGATTATATGATCTAAGTAAATCCTTGCGCTTTTGGATCATATGATGTCAGATTATGTTTGTTGGTGAGGTAAATGCTTACCAAGACTTAGATCTGTAGCTGTTCTTAGAGGAAGCACAGCCACACTGGGATTGAGATACGGCCCAGACTTCTACGGAAGGCAGCAGTGAGGAATATTGGACAATGGGCGAAAGCCTGATCCAGCAATATC…	Vidania	FR733652.1.1576 Bacteria;Proteobacteria;Gammaproteobacteria;Burkholderiales;Oxalobacteraceae;Candidatus Vidania;beta proteobacterium endosymbiont of Reptalus melanochaetus RM1-V
OECLEU	Femirge	phylo_OECSP.PFemirge_53_0.062694	CATGGGGGTGGTTGGAAAGTTTTTCGGTCAGGGATGGGCTCGCGGCCTATCAGCTTGTTGGTGGGGTGATGGCCTACCAAGGCGACGACGGGTAGCCGGCCTGAGAGGGCGACCGGCCACACTGGGACTGAGACACGGCCCAGACTCCTACGGGAGGCAGCAGTGGGGAATATTGCACAATGGGCGAAAGCCTGATGCAGCGACGCCGCGTGAGGGATGAAGGCCTTCGGGTTGTAAACCTCTTTCAGCAGGGAAGAAGCGCAAGTGACGGTACCTGCAGAAGAAGCGCCGGCTAACTACGTGCCAGCAGCCGCGGTAATACGTAGGGCGCAAGCGTTGTCCGGAATTATTGGGCGTAAAGAGCTCGTAGGCGGTTTGTCGCGTCTGGTGTGAAAACTC…	Cellulosimicrobium cellulans (reagent-derived contaminant)	X79453.1.1489 Bacteria;Actinobacteriota;Actinobacteria;Micrococcales;Promicromonosporaceae;Cellulosimicrobium;Cellulosimicrobium cellulans
OECLEU	Spades	phylo_OECSP.PFspades_3_18.034010	TACGGAGAGTTTGATCCTGGCTCAGGACGAACGCTGGCGGCGTGCTTAACACATGCAAGTCGAACGATGATGCCCAGCTTGCTGGGCGGATTAGTGGCGAACGGGTGAGTAACACGTGAGTAACCTGCCCTTGACTTCGGGATAACTCCGGGAAACCGGGGCTAATACCGGATATGAGCCGTCCTCGCATGGGGGTGGTTGGAAAGTTTTTCGGTCAGGGATGGGCTCGCGGCCTATCAGCTTGTTGGTGGGGTGATGGCCTACCAAGGCGACGACGGGTAGCCGGCCTGAGAGGGCGACCGGCCACACTGGGACTGAGACACGGCCCAGACTCCTACGGGAGGCAGCAGTGGGGAATATTGCACAATGGGCGAAAGCCTGATGCAGCGACGCCGCGTG…	Cellulosimicrobium cellulans (reagent-derived contaminant)	CAOI01000359.318.1819 Bacteria;Actinobacteriota;Actinobacteria;Micrococcales;Promicromonosporaceae;Cellulosimicrobium;Cellulosimicrobium cellulans LMG 16121
OECLID	Femirge	phylo_OECSP1.PFemirge_0_0.858644	CTAATACATGCGAACGGAGCCCCGACCAGAAATGGAAGGGGCGCTTTTATTAGATCAAAACCAATCGACGTCCGTAGTCCTTCGGGGCGACGGCGCCGTACTGTTTGGTGACTCTGAATAACTTTTGGCGGATCGCACGGTCCCAGTACCGGCGACGCATCCTTCAAATGTCTGCCTTATCAACTGTCGATGGTAGGTTCTGCGCCTACCATGGTTGTAACGGGTAGCGGGGAATCAGGGTTCGATTCCGGAGAGGGAGCCTGAGAAACGGCTACCACATCCAAGGAAGGCAGCAGGCGCGCAAATTACCCACTCCCGGCACGGGGAGGTAGTGACGAAAAATAACGATGCGGGACTCATCCGAGGCCTCGTGATCGGAATGAGTATACTCTAAATCCT…	Bothriocera sp. (insect host)	JQ982523.1.1755 Eukaryota;Amorphea;Obazoa;Opisthokonta;Holozoa;Choanozoa;Metazoa;Animalia;BCP clade;Bilateria;Protostomia;Ecdysozoa;Arthropoda;Hexapoda;Insecta;Pterygota;Neoptera;Hemiptera;Southia sp. JMU-2012
OECLID	Femirge	phylo_OECSP1.PFemirge_6_0.033656	GCTTTAAGCAGGCACTTTCCCTCCTGTATTTCGTGTGAATTTAATAATGGAATAGGACCTCGGTTCTATTTTGTTGGTTTCCGGAATCTGAGGTAATGATCAATGGGGACAGCCGGGGGCATTCGTATTGCGACGTTAGAGGTGAAATTCTTGGATCGTCGCAAGACGGACCGAAGCGAAAGCATTTGCCAAGTATGTTCCCGTCGATCAAGAACGAAAGTTAGAGTTACGAAGTCGATCATATACCGCACTAGTTCTAACCATAAAATATGCCTGCCACCTATCCTGCCGACGTTCCTGCGCTGTCTCGGCGGGCAGCTTCCGGGAAACCAGAGCTTTTGGGTTCCGGGGGAAGTATGGTTGCAAAGCTGAAACTTAAAGGAATTGACGGAAGGGCAC…	Bothriocera sp. (insect host)	JQ982523.1.1755 Eukaryota;Amorphea;Obazoa;Opisthokonta;Holozoa;Choanozoa;Metazoa;Animalia;BCP clade;Bilateria;Protostomia;Ecdysozoa;Arthropoda;Hexapoda;Insecta;Pterygota;Neoptera;Hemiptera;Southia sp. JMU-2012
OECLID	Femirge	phylo_OECSP1.PFemirge_218_0.020137	TTAATTCCGATAACGAACGAGACTCTAGCCTACTAAATAGGCGTTCCCGGTATCCACAATCGTGCTACCGGCGATAAAATTTCTTCTTAGAGGGACAGGCGGCTTCTAGCCGCACGAGACTGAGCAATAACAGGTCTGTGATGCCCTTAGATGTCCTGGGCCGCACGCGCGCTACACTGAAGGAATCAGCGTGTCTTCCCTGTCCGAAAGGGCCGGGTAACCCGCTGAACCTCCTTTGTGCTAGGGATTGGGGCTTGCAATTGTTCCCCATGAACGAGGAATTCCCAGTAAGCGCGAGTCATAAGCTCGCGTTGATTACGTCCCTGCCCTTTGTACACACCGCCCGTCGCTACTACCGATTGAATGATTTAGTGAGGTCTTCGGACTGGTGCGCGGAGG…	Bothriocera sp. (insect host)	JQ982523.1.1755 Eukaryota;Amorphea;Obazoa;Opisthokonta;Holozoa;Choanozoa;Metazoa;Animalia;BCP clade;Bilateria;Protostomia;Ecdysozoa;Arthropoda;Hexapoda;Insecta;Pterygota;Neoptera;Hemiptera;Southia sp. JMU-2012
OECLID	Femirge	phylo_OECSP1.PFemirge_219_0.007683	GCTTTAAGCAGGCACTTTCCCTCCTGTATTTCGTGTGAATTTAATAATGGAATAGGACCTCGGTTCTATTTTGTTGGTTTACCGAATATGAGGTAATGATCAATGGGGACATGCTGTCGAAATCTTATTGCTACCTTATACGTAAAATTCTTGGATCGTCGCAATACTGACCTAAGATAAAGAAATAGCCAAGAATGAACACGTCGATCAAGAAAGAAAGAGAGACCTTATAAGGCGATAATATAACTCACTAGATCTAAACATAAACAAATCCTTCCACCTATCCTGCCGACGTTCCTGCGCTGTCGCGGCGGGCAGCTTCCGGGAATCCATAGATTGTGGGTTCCGGTGGAAGTATGGTTTCACATCTGAACCTTACAGTAATGGACGGACGGGCAC…	Bothriocera sp. (insect host)	JQ982523.1.1755 Eukaryota;Amorphea;Obazoa;Opisthokonta;Holozoa;Choanozoa;Metazoa;Animalia;BCP clade;Bilateria;Protostomia;Ecdysozoa;Arthropoda;Hexapoda;Insecta;Pterygota;Neoptera;Hemiptera;Southia sp. JMU-2012
OECLID	Femirge	phylo_OECSP1.PFemirge_217_0.015971	TTAATTCCGATAACGAACGAGACTCTAGCCTACTAAATAGGCGTTCCCGGTATCCACAATCGTGCTACCGGCGATAAAATTTCTTCTTAGAGGGACAGGCGGCTTCTAGCCGCACGAGACTGAGCAATAACAGGTCTGTGATGCCCTTAGATGTCCTGGGCCGCACGCGCGCTACACTGAAGGAATCAGCGTGTCTTCCCTGTCCGAAAGGGCCGGGTAACCCGCTGAACCTCCTTTGTGCTAGGGATTGGGGCTTGCAATTGTTCCCCATGAACGAGGAATTCCCAGTAAGCGCGAGTCATAAGCTCGCGTTGATTACGTCCCTGCCCTTTGTACACACCGCCCGTCGCTACTACCGATTGAATGATTTAGTGAGGTCTTCGGACTGGTGCGCGGAGG…	Bothriocera sp. (insect host)	JQ982523.1.1755 Eukaryota;Amorphea;Obazoa;Opisthokonta;Holozoa;Choanozoa;Metazoa;Animalia;BCP clade;Bilateria;Protostomia;Ecdysozoa;Arthropoda;Hexapoda;Insecta;Pterygota;Neoptera;Hemiptera;Southia sp. JMU-2012
OECLID	Spades	phylo_OECSP1.PFspades_1_646.247633	CCTGGTTGATCCTGCCAGTAGTCATATGCTTGTCTCAAAGATTAAGCCATGCAAGTCTCAGTACAAGCCGAATTAAGGTGAAACCGCAAAAGGCTCATTAAATCAGTTATGGTTCCTTGGATCGTACAATCCATTACATGGATAACTGTGGTAATTCTAGAGCTAATACATGCGAACGGAGCCCCGACCAGAAATGGAAGGGGCGCTTTTATTAGATCAAAACCAATCGACGTCCGTAGTCCTTCGGGGCGACGGCGCCGTACTGTTTGGTGACTCTGAATAACTTTTGGCGGATCGCACGGTCCCAGTACCGGCGACGCATCCTTCAAATGTCTGCCTTATCAACTGTCGATGGTAGGTTCTGCGCCTACCATGGTTGTAACGGGTAGCGGGGAATCA…	Bothriocera sp. (insect host)	JQ982523.1.1755 Eukaryota;Amorphea;Obazoa;Opisthokonta;Holozoa;Choanozoa;Metazoa;Animalia;BCP clade;Bilateria;Protostomia;Ecdysozoa;Arthropoda;Hexapoda;Insecta;Pterygota;Neoptera;Hemiptera;Southia sp. JMU-2012
OECLID	Femirge	phylo_OECSP1.PFemirge_8_0.006341	GTCTCAAAGATTAAGCCATGCATGTCTAAGTATAAACAAAAATTATAGTGAAACTGCGAATGGCTCATTAAATCAGTTATAATATACCTGATAATTTTATACCAGTGGATAACCGTGGTAATTCTATGGCTAATACATCCTTTAAAGGGGTATGCTATGCATAGGCTGTAGTTATTAGGTACAAAACCAATAGTAGGCAACTACTTTTTGGTGATTCATAGTAAACTTACAGATCGTTGTCTTTGACGACGTATCAGTCTAATTTCTGCCCTATCAACTGTCGATGGTAAGGTAGTGGCTTACCATGGTTGTAACGGGTGACGGGGAATAAGGGTTCTATTCCGGAGAGGGAGCCTGAGAAACGGCTACCACATCCAAGGAAGGCAGCAGGCGCGCAAA…	Entomophthorales	AF368521.1.1852 Eukaryota;Amorphea;Obazoa;Opisthokonta;Nucletmycea;Fungi;Zoopagomycota;Entomophthoromycotina;Entomophthoromycetes;Entomophthorales;Entomophthoraceae;Pandora;Pandora delphacis
OECLID	Spades	phylo_OECSP1.PFspades_2_5.616036	ACCTGGTTGATCCTGCCAGTAGTCATATGCTTGTCTCAAAGATTAAGCCATGCATGTCTAAGTATAAACAAAAATTATAGTGAAACTGCGAATGGCTCATTAAATCAGTTATAATATACCTGATAATTTTATACCAGTGGATAACCGTGGTAATTCTATGGCTAATACATACATTAAAAGGGCTATGCTATGCATAGGCTGTAGTTATTAGGTACAAAACCAATAGTAGGCAACTACTTTTTGGTGATTCATAGTAAACTTACAGATCGTTGTCTTTGACGACGTATCAGTCTAATTTCTGCCCTATCAACTGTCGATGGTAAGGTAGTGGCTTACCATGGTTGTAACGGGTGACGGGGAATAAGGGTTCTATTCCGGAGAGGGAGCCTGAGAAACGGC…	Entomophthorales	AF368521.1.1852 Eukaryota;Amorphea;Obazoa;Opisthokonta;Nucletmycea;Fungi;Zoopagomycota;Entomophthoromycotina;Entomophthoromycetes;Entomophthorales;Entomophthoraceae;Pandora;Pandora delphacis
OECLID	Femirge	phylo_OECSP1.PFemirge_9_0.013111	GGCGGACGGGTGAGTAAAACATATGTAACCTACATCATGCTGCGGAATAGTTCAAGGAAACTTGAAGTAATACCTCATAATACAAGTCTTTATGATGAAGAAAGACTTGTTAAAGTCTTAACGGCATGAAATGGGCATATGTCTGATTAGCTAGTTGGTAGAGGTAATGGCTCACCAAGGCAATGATCAGTAGGGGGCCTGAGAGGGTGTACCTCCACATTGGTACTGAGACACGGACCAAACTTCTACGGAAGGCAGCAGTGAGGAATATTGGTCAATGGAGGCAACTCTGAACCAGTTACGTCGCGTGCAGGAAGAAGGCCAAAAAGGTTGTAAACTGCTTTTGTATATGAATAAAATAATTGAAGGTAATATACGAATAAGTATCGGCAAACTCTG…	Sulcia	JQ982633.1.1300 Bacteria;Bacteroidota;Bacteroidia;Flavobacteriales;Blattabacteriaceae;Candidatus Sulcia;Candidatus Sulcia muelleri
OECLID	Spades	phylo_OECSP1.PFspades_4_30.101102	ACGAAGAGTTTGATCCTGGCTCAGGATGAACGCTAGCGGCGAACTTAACACATGCAAGTCGAGGGGCAGCAAGAAATAAGGACACTTATTTTGTTGGCGACCGGCGGACGGGTGAGTAAAACATATGTAACCTACATCATGCTGCGGAATAGTTCAAGGAAACTTGAAGTAATACCTCATAATACAAGTCTTTATGATGAAGAAAGACTTGTTAAAGTCTTAACGGCATGAAATGGGCATATGTCTGATTAGCTAGTTGGTAGAGGTAATGGCTCACCAAGGCAATGATCAGTAGGGGGCCTGAGAGGGTGTACCTCCACATTGGTACTGAGACACGGACCAAACTTCTACGGAAGGCAGCAGTGAGGAATATTGGTCAATGGAGGCAACTCTGAACCA…	Sulcia	JQ982633.1.1300 Bacteria;Bacteroidota;Bacteroidia;Flavobacteriales;Blattabacteriaceae;Candidatus Sulcia;Candidatus Sulcia muelleri
OECLID	Spades	phylo_OECSP1.PFspades_6_55.321939	TTTGAGAGTTTGATCCTGGCTCAGGATGAACGCTGGCGGCAAGCCTAACACATGCAAGTCGAGCGAGTAGCAATACTAGCGGCAAACGGGTGAGTAACACGTAGGAATCTACCTAAAATTATGGAATAACATAAAGAAATTTATGCTAATACCATATAATCCATTTTATGGCAAAGATTTATCGATTTTAGATGAGCCTGCGGTAAATTAGTTAGTTGGTAAGGTAAAAGCTTACCAAGACTTTGATTTATAGCTGGTCTGAGAGGATGGTCAGCCACACTGGGATTGAGATACGGCCCAGACTCCTACGGGAGGCAGCAGTGAGGAATATTGGACAATGGGCGCAAGCCTGATCCAGCTATGCCGCGTGAGTGAAGAAAATCTTAGGATTGTAAAGCT…	Tokpelaia	CP019044.2952398.2953862 Bacteria;Proteobacteria;Alphaproteobacteria;Rhizobiales;Rhizobiaceae;Nitratireductor;Nitratireductor basaltis
OECLID	Spades	phylo_OECSP1.PFspades_5_255.515485	TTAAGAGTTTGATCCTGGCTCAGATTTAACGCTGGCGGTATGCCTAACACATGCAAGTTTAACGATTATTCAATCGTAGCGTACGGGTGAGTAATATATTATAGCGTACTTTAGAGTTAATTATAACTTTTTGAAAAGAAAGACAATATATTAATAAGATTATTTAATTAAAAATAGTAAAAGAACAAAATATTTTTGTTCGCTCTAAAATCACTAGATATTAGATTAGTTAGTTGGTGAATTAATAGTTTACCAAGACATTGATCTATAGCTGTCTCGAGAGAGAGCACAGCCACATTGGGATTGAAATAAGGCCCAAACTCCTACGGGAGGCAGCAGTGGGGAATTTTGGACAATGGGCGAAAGCCTGATCCAGCAATACCGCGTGTGTGAAGAAGG…	Vidania	CP002161.5310.6845 Bacteria;Proteobacteria;Gammaproteobacteria;Burkholderiales;Oxalobacteraceae;Candidatus Zinderia;Candidatus Zinderia insecticola CARI
OECLID	Femirge	phylo_OECSP1.PFemirge_30_0.008437	ATGAACGCTGGCGGCAAGCTTAACACATGCAAGTCGTACGAAATTATATTATAGCTTGCTATAGTTTAATTTAGTGGCAGACGGGTGAGTAATATATAGGAATCTACCTAATAGTACGGAATAATTATTGGAAACGATAACTAATACCGTATATACCCTATGGGGAAAAAATTTATTGCTATTAGATGAGCCTATACTAGATTAGCTAGTTGGTGGAGTAAAAGCCTACCAAGGCGATGATCTATAGCTGATCTGAGAGGATGATCAGCCACACTGGAACTGAGATACGGTCCAGACTCCTACGGGAGGCAGCAGTGGGGAATATTGGACAATGGGCGAAAGCCTGATCCAGCTATACCGCATGAGTGAAGAAGGCTTTTGAGTTGTAAAGCTCTTTTA…	Wolbachia	LYUU01002088.1538950.1540441 Bacteria;Proteobacteria;Alphaproteobacteria;Rickettsiales;Anaplasmataceae;Wolbachia;Armadillidium vulgare (common pillbug)
OECLID	Spades	phylo_OECSP1.PFspades_7_7.877932	TTTGAGAGTTTGATCCTGGCTCAGAATGAACGCTGGCGGCAAGCTTAACACATGCAAGTCGTACGAAATTATATTATAGCTTGCTATAGTTTAATTTAGTGGCAGACGGGTGAGTAATATATAGGAATCTACCTAATAGTACGGAATAATTATTGGAAACGATAACTAATACCGTATATACCCTATGGGGAAAAAATTTATTGCTATTAGATGAGCCTATACTAGATTAGCTAGTTGGTGGAGTAAAAGCCTACCAAGGCGATGATCTATAGCTGATCTGAGAGGATGATCAGCCACACTGGAACTGAGATACGGTCCAGACTCCTACGGGAGGCAGCAGTGGGGAATATTGGACAATGGGCGAAAGCCTGATCCAGCTATACCGCATGAGTGAAGAAG…	Wolbachia	LYUU01002088.1538950.1540441 Bacteria;Proteobacteria;Alphaproteobacteria;Rickettsiales;Anaplasmataceae;Wolbachia;Armadillidium vulgare (common pillbug)
OECLID	Spades	phylo_OECSP1.PFspades_8_1.964286	TTTGAGAGTTTGATCCTGGCTCAGAATGAACGCTGGCGGCAGGCCTAACACATGCAAGTCGAACGGGGTTATATTGTAGCTTGCTATAGTATAACTTAGTGGCAGACGGGTGAGTAATGTATAGGAATCTACCTAGTAGTACGGGACAATTGCTGGAAACGGCAACTAATACCGTATACGCCCTATGGGGGAAAGATTTATTGCTATTAGATGAGCCTATATTAGATTAGCTAGTTGGTGGGGTAATGGCCTACCAAGGCAATGATCTATAGCTGATCTGAGAGGATGATCAGCCACACTGGAACTGAGATACGGTCCAGACTCCTACGGGAGGCAGCAGTGGGGAATATTGGACAATGGGCGAAAGCCTGATCCAGCCATGCCGCATGAGTGAAGAAG…	Wolbachia	EF121347.1.1426 Bacteria;Proteobacteria;Alphaproteobacteria;Rickettsiales;Anaplasmataceae;Wolbachia;uncultured bacterium
OECLID	Femirge	phylo_OECSP1.PFemirge_14_0.036019	AACCTCTTTCAGCAGGGAAGAAGCGCAAGTGACGGTACCTGCAGAAGAAGCGCCGGCTAACTACGTGCCAGCAGCCGCGGTAATACGTAGGGCGCAAGCGTTGTCCGGAATTATTGGGCGTAAAGAGCTCGTAGGCGGTTTGTCGCGTCTGGTGTGAAAACTCGAGGCTCAACCTCGAGCTTGCATCGGGTACGGGCAGACTAGAGTGCGGTAGGGGAGACTGGAATTCCTGGTGTAGCGGTGGAATGCGCAGATATCAGGAGGAACACCGATGGCGAAGGCAGGTCTCTGGGCCGCAACTGACGCTGAGGAGCGAAAGCATGGGGAGCGAACAGGATTAGATACCCTGGTAGTCCATGCCGTAAACGTTGGGCACTAGGTGTGGGGCTCATTCCACGA…	Cellulosimicrobium cellulans (reagent-derived contaminant)	AB023355.1.1474 Bacteria;Actinobacteriota;Actinobacteria;Micrococcales;Promicromonosporaceae;Cellulosimicrobium;Cellulosimicrobium cellulans
OECLID	Spades	phylo_OECSP1.PFspades_3_27.564657	TACGGAGAGTTTGATCCTGGCTCAGGACGAACGCTGGCGGCGTGCTTAACACATGCAAGTCGAACGATGATGCCCAGCTTGCTGGGCGGATTAGTGGCGAACGGGTGAGTAACACGTGAGTAACCTGCCCTTGACTTCGGGATAACTCCGGGAAACCGGGGCTAATACCGGATATGAGCCGTCCTCGCATGGGGGTGGTTGGAAAGTTTTTCGGTCAGGGATGGGCTCGCGGCCTATCAGCTTGTTGGTGGGGTGATGGCCTACCAAGGCGACGACGGGTAGCCGGCCTGAGAGGGCGACCGGCCACACTGGGACTGAGACACGGCCCAGACTCCTACGGGAGGCAGCAGTGGGGAATATTGCACAATGGGCGAAAGCCTGATGCAGCGACGCCGCGTG…	Cellulosimicrobium cellulans (reagent-derived contaminant)	CAOI01000359.318.1819 Bacteria;Actinobacteriota;Actinobacteria;Micrococcales;Promicromonosporaceae;Cellulosimicrobium;Cellulosimicrobium cellulans LMG 16121
SACSP1	Femirge	phylo_SACSP1.PFemirge_0_0.580777	CTGTGTCCTTCAACGCCGGTTCACCGCCTGTCGGTGCCAACTGGCGTTTTGCGGGACGTCCTGTCGGTAGCGGCCAGGGATCTTAGTTGTGTCCAGGTTCCGGCCTGTGACCAGCTCTGGTTCTGGGTCGCTTTTATAATCCCGCCGCGGTGCTCTTTACCGAGTGTCGAGGCGGGCCGGCACGTTTACTTTGAACAAATTAGAGTGCTTCAAGCAGGCTCTTTATGCCTGGATACTGTGTGCATGGAATAATGGAATAGGGCCTCGGTTCTATTTTGTTGGTTTCCGGAATCTGAGGTAATGATCAATGGGGACAGGCGGGGGCATTCGTATTGCGACGTTAGAGGTGAAATTCTTGGATCGTCGCAAGACGGACCGAAGCGAAAGCATTTGCCAAGT…	Saccharosydne sp. (insect host)	HM017285.1.1201 Eukaryota;Amorphea;Obazoa;Opisthokonta;Holozoa;Choanozoa;Metazoa;Animalia;BCP clade;Bilateria;Protostomia;Ecdysozoa;Arthropoda;Hexapoda;Insecta;Pterygota;Neoptera;Hemiptera;Saccharosydne brevirostris
SACSP1	Spades	phylo_SACSP1.PFspades_1_476.638898	CCTGGTTGATCCTGCCAGTAGTCATATGCTTGTCTCAAAGATTAAGCCATGCAAGTCTCAGTACAAGCCTCATTAAGGTGAAACCGCAAAAGGCTCATTAAATCAGTTATGGTTCCTTGGATCGTACAATCCATTACTTGGATAACTGTGGTAATTCTAGAGCTAATACATGCAAACAGAGTTCCGACCAGAAATGGAAGGGGCGCTTTTATTAGATCAAAACCAATCGACATATGTTGGCTTGCCAACTGTGCCGTACTCTTTGGTGACTCTGAATAACTTTTGGCAGATCGCACGGTCCTTGTACCGGCGACGCATCCTTCAAATGTCTGCCTTATCAACTGTCGATGGTAGGTTCTGCGCCTACCATGGTTGTAACGGGTAACGGGGAATCAGGGT…	Saccharosydne sp. (insect host)	AOSB01037762.8421.10336 Eukaryota;Amorphea;Obazoa;Opisthokonta;Holozoa;Choanozoa;Metazoa;Animalia;BCP clade;Bilateria;Protostomia;Ecdysozoa;Arthropoda;Hexapoda;Insecta;Pterygota;Neoptera;Hemiptera;Nilaparvata lugens (brown planthopper)
SACSP1	Femirge	phylo_SACSP1.PFemirge_31_0.013867	ATTGAACGCTGGCGGCAGGCCTAACACATGCAAGTCGAGCGGCAGCGGAAAGAAGTTTACTTCTTTGCCGGCGAGCGGCGGACGGGTGAGTAATATCTGGGGATCTGCCCTATGGAGGGGGATAACTACTGGAAACGGTAGCTAATACCGCATAACGTCGCAAGACCAAAGTGGGGGACCTTCGGGCCTCACACCATTGGATGAACCCAGATGGGATTAGCTAGTAGGTGTGGTAATAGCTCACCTAGGCAACGATCCCTAGCTGGTCTGAGAGGATAACCAGCCACACTGGAACTGAGATACGGTCCAGACTCCTACGGGAGGCAGCAGTGGGGAATATTGCACAATGGGGGAAACCCTGATGCAGCCATGCCGCGTGTGTGAAGAAGGCCTTCGGGT…	Sodalis	CP006569.4700665.4702205 Bacteria;Proteobacteria;Gammaproteobacteria;Enterobacterales;Pectobacteriaceae;Sodalis;Sodalis praecaptivus
SACSP1	Spades	phylo_SACSP1.PFspades_4_11.776403	ATTGAAGAGTTTGATCATGGCTCAGATTGAACGCTGGCGGCAGGCCTAACACATGCAAGTCGAGCGGCAGCGGAAAGAAGTTTACTTCTTTGCCGGCGAGCGGCGGACGGGTGAGTAATATCTGGGGATCTGCCCTATGGAGGGGGATAACTACTGGAAACGGTAGCTAATACCGCATAACGTCGCAAGACCAAAGTGGGGGACCTTCGGGCCTCACACCATTGGATGAACCCAGATGGGATTAGCTAGTAGGTGTGGTAATAGCTCACCTAGGCAACGATCCCTAGCTGGTCTGAGAGGATAACCAGCCACACTGGAACTGAGATACGGTCCAGACTCCTACGGGAGGCAGCAGTGGGGAATATTGCACAATGGGGGAAACCCTGATGCAGCCATGCC…	Sodalis	CP006569.4700665.4702205 Bacteria;Proteobacteria;Gammaproteobacteria;Enterobacterales;Pectobacteriaceae;Sodalis;Sodalis praecaptivus
SACSP1	Femirge	phylo_SACSP1.PFemirge_8_0.207737	AGAGTTTGATCCTGGCTCAGAACGAACGCTGGCGGCAAGCTTAACACATGCAAGTCGAGCGCGTAGCAATACGAGCGGCAAACGGGTGAGTAACGCGTGGGAATCTACCTAAAACTATGGAATAACATGAAGAAATTTTTGCTAATACCATATGATCCCTTTATTGGGAAGATTTATCGGTTTTAGATGAGCCCGCGTTGGATTAGCTAGTTGGTGAGGTAATAGCTCACCAAGGCAACGATCCATAGCTGGTCTGAGAGGACGATCAGCCACACTGGGACTGAGACACGGCCCAGACTCCTACGGGAGGCAGCAGTGGGGAATATTGGACAATGGGCGCAAGCCTGATCCAGCTATGCCGCGTGAGTGATGAAGGCCTTAGGGTTGTAAAGCTCTTTC…	Tokpelaia	CP017315.302527.303998 Bacteria;Proteobacteria;Alphaproteobacteria;Rhizobiales;Rhizobiaceae;Candidatus Tokpelaia;Candidatus Tokpelaia hoelldoblerii
SACSP1	Spades	phylo_SACSP1.PFspades_3_327.877731	ATTAAGAGTTTGATCCTGGCTCAGAACGAACGCTGGCGGCAAGCTTAACACATGCAAGTCGAGCGCGTAGCAATACGAGCGGCAAACGGGTGAGTAACGCGTGGGAATCTACCTAAAACTATGGAATAACATGAAGAAATTTTTGCTAATACCATATGATCCCTTTATTGGGAAAAGATTTATCGGTTTTAGATGAGCCCGCGTTGGATTAGCTAGTTGGTGAGGTAATAGCTCACCAAGGCAACGATCCATAGCTGGTCTGAGAGGACGATCAGCCACACTGGGACTGAGACACGGCCCAGACTCCTACGGGAGGCAGCAGTGGGGAATATTGGACAATGGGCGCAAGCCTGATCCAGCTATGCCGCGTGAGTGATGAAGGCCTTAGGGTTGTAAAGC…	Tokpelaia	CP017315.302527.303998 Bacteria;Proteobacteria;Alphaproteobacteria;Rhizobiales;Rhizobiaceae;Candidatus Tokpelaia;Candidatus Tokpelaia hoelldoblerii
SACSP1	Spades	phylo_SACSP1.PFspades_5_180.174201	TGAGTTTGATCCTGGCTCAGATTTAACGCTGGTGGTATGCATAACACATGCAAGTTATACGTATAGACTACTATACGTAGCGAACGGGTGAGTAATATATTTATACATACCTTCAAATTAGGAATAATTTTGTGAAAACAAACGTAATACCAAATAAATAAATTGCATAAACAATTTTAGAAAGTTATAATATTTTAATAACGTTTGAAGATTGATAGATATCAGATTAGTTATTGTATTTCTTAAAATTATACAAACGATAATCTGTAGTTGTTCTGAGAGGAAGATCAACCACATCAGGACTGAGACAAGGCCTGAACCTCCACGGAGGGCAGCAGTGAGGAATATTGGACAATGAGCGAAAGCTTGATCCAGCAATACCACGTGTACGAAGAAGGT…	Vidania	CP028360.120593.122087 Bacteria;Proteobacteria;Gammaproteobacteria;Burkholderiales;Oxalobacteraceae;Candidatus Vidania;Candidatus Vidania fulgoroideae
SACSP1	Femirge	phylo_SACSP1.PFemirge_4_0.197619	GTGAGTAACCTGCCCTTGACTTCGGGATAACTCCGGGAAACCGGGGCTAATACCGGATATGAGCCGTCCTCGCATGGGGGTGGTTGGAAAGTTTTTCGGTCAGGGATGGGCTCGCGGCCTATCAGCTTGTTGGTGGGGTGATGGCCTACCAAGGCGACGACGGGTAGCCGGCCTGAGAGGGCGACCGGCCACACTGGGACTGAGACACGGCCCAGACTCCTACGGGAGGCAGCAGTGGGGAATATTGCACAATGGGCGAAAGCCTGATGCAGCGACGCCGCGTGAGGGATGAAGGCCTTCGGGTTGTAAACCTCTTTCAGCAGGGAAGAAGCGCAAGTGACGGTACCTGCAGAAGAAGCGCCGGCTAACTACGTGCCAGCAGCCGCGGTAATACGTAGG…	Cellulosimicrobium cellulans (reagent-derived contaminant)	X79453.1.1489 Bacteria;Actinobacteriota;Actinobacteria;Micrococcales;Promicromonosporaceae;Cellulosimicrobium;Cellulosimicrobium cellulans
SACSP1	Spades	phylo_SACSP1.PFspades_2_165.493086	TACGGAGAGTTTGATCCTGGCTCAGGACGAACGCTGGCGGCGTGCTTAACACATGCAAGTCGAACGATGATGCCCAGCTTGCTGGGCGGATTAGTGGCGAACGGGTGAGTAACACGTGAGTAACCTGCCCTTGACTTCGGGATAACTCCGGGAAACCGGGGCTAATACCGGATATGAGCCGTCCTCGCATGGGGGTGGTTGGAAAGTTTTTCGGTCAGGGATGGGCTCGCGGCCTATCAGCTTGTTGGTGGGGTGATGGCCTACCAAGGCGACGACGGGTAGCCGGCCTGAGAGGGCGACCGGCCACACTGGGACTGAGACACGGCCCAGACTCCTACGGGAGGCAGCAGTGGGGAATATTGCACAATGGGCGAAAGCCTGATGCAGCGACGCCGCGTG…	Cellulosimicrobium cellulans (reagent-derived contaminant)	CAOI01000359.318.1819 Bacteria;Actinobacteriota;Actinobacteria;Micrococcales;Promicromonosporaceae;Cellulosimicrobium;Cellulosimicrobium cellulans LMG 16121

## Sheet: S3_Metagenomic_bins
Supplementary Table S3. Binning information of metagenomic data.
Family	Species	Sample_ID	Taxonomy	Average coverage	Size	GC%	N50	# contig	Completeness%	Contamination%	Coding density%	CDS	tRNA	rRNA	tmRNA	Pseudogene	Total repeats%	DNA transposons%	NCBI BioSample accession
Cixiidae	Bothriocera sp. 1	BOTSP1	Tokpelaia	32	2210256	52.09	60703	65	99.13	0	84.17	2181	42	1	1	372	0.91	0	SAMN50762212
			Wolbachia	65.86	1655711	34.14	43447	152	98.29	1.495	77.86	1441	34	3	1	348	9.53	1.01	SAMN50762215
			Sulcia	563.15	223331	27.43	14243	35	41,98*	0	62.62	142	29	3	1	0	21.64	0	SAMN50762213
			Vidania	1192.19	169457	41.54	88324	3	7,72*	0	25.53	46	9	3	0	1	0	0	SAMN50762214
Cixiidae	Bothriocera sp. 2	BOTSP2	Tokpelaia	74.6	2193070	51.6	393943	17	99.35	0.43	84.84	2181	43	1	1	418	0.26	0	SAMN50762216
			Sulcia	77.36	261391	25.89	14245	58	40,55*	5.14	51.84	140	23	2	-	1	0	0	SAMN50762217
			Vidania	92.74	44158	25.97	3463	15	5,71*	0	61.96	30	10	2	0	1	0	0	SAMN50762218
			Wolbachia	-	-	-	-	-	100	72,81**	-	-	-	-	-	-	-	-	Removed
Cixiidae	Oecleus sp.	OECLEU	Tokpelaia	11.331	1958512	52.34	7731	344	96.47	0.81	78.5	2114	40	3	1	651	1.77	0.07	SAMN50762219
			Sulcia	518.29	177240	23.92	148231	2	38,94*	0	79.28	148	27	3	1	8	0	0	SAMN50762220
			Vidania	1760.82	68699	30.25	9742	8	5,41*	0.16	66.83	47	5	3	0	2	0	0	SAMN50762221
Dictyopharidae	Lyncides sp.	LYNSP	Rhodanobacter	1328.62	3434932	65.66	126450	55	99.66	0.04	86.02	3092	48	5	1	458	1.79	0	SAMN50762228
			Tokpelaia	1517.77	632407	21.93	632407	circular	70.34	0.144	92.07	608	35	3	1	31	0	0	SAMN50762225
			Sulcia	67.2026	153004	22.77	153004	1	44,4*	0	91.65	156	28	3	1	6	0	0	SAMN50762226
			Vidania	70.37	127409	20.25	127409	circular	15,26*	0	96.17	148	24	3	0	0	0	0	SAMN50762227
Delphacidae	Saccharosydne sp.	SACSP1	Sodalis	97.53	3035974	48.03	173571	24	98.76	4.938	49.52	3899	41	5	1	3260	50	32.45	SAMN50762224
			Tokpelaia	783.56	677147	23.62	97130	15	72.09	0	90.57	647	37	3	1	40	0	0	SAMN50762222
			Vidania	1996.7	50141	29	50141	1	12,72*	0	91.31	70	0	3	0	3	0	0	SAMN50762223
Kinnaridae	Oeclidius sp.	OECLID	Tokpelaia	526.488	158014	16.86	158014	circular	51.02	0	88.48	164	29	3	0	11	0	0	SAMN50762229
			Sulcia	641.495	146587	27.96	146587	1	38,13*	0	92.06	148	28	3	1	4	0	0	SAMN50762230
			Vidania	3452.83	115611	19.14	115611	circular	12,56*	0	95.01	133	23	3	0	0	0	0	SAMN50762231
			Wolbachia_bin1	69.57	1121520	22.9	575496	13	84.47	0.641	48.5	590	34	3	1	36	0	0	SAMN50762232
			Wolbachia_bin3	18.92	1328375	35.3	31795	69	98.71	0	82.43	1216	30	3	1	228	7.06	0	SAMN50762233
* Note that for the extremely reduced Sulcia and Vidania genomes, which lack many of the genes essential in more typical bacteria, the "completeness" scores computed by CheckM tend to be low even for genomes verified to be complete.
** Because of high "contamination" statistics for the Wolbachia-BOTSP2 bin, we have decided to exclude it from comparisons.

## Sheet: S4_Scaffold_summary
Supplementary Table S4. Summary of scaffolds assigned to different bins in planthopper metagenomes.
Contig_ID	Bin_ID	GC%	Coverage	Length	blastn - top hit	% identity	blastx - top hit	% identity	Retain or remove
BOTSP1_000000274616	bin1	51.28	53.451	262315	Candidatus Tokpelaia hoelldoblerii isolate Hsal	75.49	Candidatus Tokpelaia sp. JSC189	79.74	Retain
BOTSP1_000000174962	bin1	51.31	25.721	107358	Candidatus Tokpelaia hoelldoblerii isolate Hsal	77.86	Symbiodinium microadriaticum	39.84	Retain
BOTSP1_000000230794	bin1	53.69	27.201	97975	Candidatus Tokpelaia hoelldoblerii isolate Hsal	76.36	Candidatus Tokpelaia sp. JSC189	79.79	Retain
BOTSP1_000000179969	bin1	52.19	28.77	87510	Candidatus Tokpelaia hoelldoblerii isolate Hsal	81.3	Candidatus Tokpelaia hoelldoblerii	86.89	Retain
BOTSP1_000000055626	bin1	52.71	23.54	82849	Candidatus Tokpelaia hoelldoblerii isolate Hsal	74.47	Candidatus Tokpelaia sp.	69.28	Retain
BOTSP1_000000288015	bin1	51.6	28.795	77946	Candidatus Tokpelaia hoelldoblerii isolate Hsal	79.82	Candidatus Tokpelaia hoelldoblerii	84.26	Retain
BOTSP1_000000219063	bin1	51.18	30.178	72457	Candidatus Tokpelaia hoelldoblerii isolate Hsal	84.1	Candidatus Tokpelaia hoelldoblerii	68.14	Retain
BOTSP1_000000261218	bin1	52.97	73.959	72314	Candidatus Tokpelaia hoelldoblerii isolate Hsal	82.04	Candidatus Tokpelaia sp. JSC189	70.58	Retain
BOTSP1_000000223480	bin1	53.16	28.639	68749	Candidatus Tokpelaia hoelldoblerii isolate Hsal	79.2	Bartonella sp. HY038	67.03	Retain
BOTSP1_000000032710	bin1	54.79	29.423	65472	Candidatus Tokpelaia hoelldoblerii isolate Hsal	78.92	Bartonella sp. HY038	77.87	Retain
BOTSP1_000000107843	bin1	53.87	30.257	62181	Candidatus Tokpelaia hoelldoblerii isolate Hsal	84.24	Candidatus Tokpelaia sp. JSC189	71.34	Retain
BOTSP1_000000015448	bin1	52.78	28.515	62151	Agrobacterium larrymoorei strain	76.45	Candidatus Tokpelaia sp. JSC189	89.75	Retain
BOTSP1_000000304352	bin1	49.47	25.166	60703	Candidatus Tokpelaia hoelldoblerii isolate Hsal	75.75	Candidatus Tokpelaia sp. JSC189	80.84	Retain
BOTSP1_000000188603	bin1	51.04	29.913	56593	Candidatus Tokpelaia hoelldoblerii isolate Hsal	82.95	Candidatus Tokpelaia sp. JSC085	52.83	Retain
BOTSP1_000000323952	bin1	52.85	25.542	49594	Bartonella apis strain BBC0122	79.23	Symbiodinium microadriaticum	42.19	Retain
BOTSP1_000000300404	bin1	52.46	29.043	43823	Brucella intermedia	75.33	Mesorhizobium caraganae	63.81	Retain
BOTSP1_000000319493	bin1	52.06	25.564	39025	Brucella intermedia	77.74	Candidatus Tokpelaia sp. JSC189	70.33	Retain
BOTSP1_000000014471	bin1	53.2	26.047	36829	Candidatus Tokpelaia hoelldoblerii isolate Hsal	80.25	Candidatus Tokpelaia hoelldoblerii	87.12	Retain
BOTSP1_000000080265	bin1	53.23	26.955	35578	Candidatus Tokpelaia hoelldoblerii isolate Hsal	82.37	Candidatus Tokpelaia hoelldoblerii	87.68	Retain
BOTSP1_000000079542	bin1	52.22	26.686	33708	Candidatus Tokpelaia hoelldoblerii isolate Hsal	79.49	Candidatus Tokpelaia hoelldoblerii	81.27	Retain
BOTSP1_000000010967	bin1	53.51	28.009	33332	Candidatus Tokpelaia hoelldoblerii isolate Hsal	76.22	Candidatus Tokpelaia hoelldoblerii	75.23	Retain
BOTSP1_000000279543	bin1	52.1	29.769	32568	Mesorhizobium terrae	78.58	Candidatus Tokpelaia hoelldoblerii	92.41	Retain
BOTSP1_000000139174	bin1	52.52	26.509	31747	Candidatus Tokpelaia hoelldoblerii isolate Hsal	78.56	Candidatus Tokpelaia sp. JSC189	83.98	Retain
BOTSP1_000000061516	bin1	54.05	27.986	30923	Candidatus Tokpelaia hoelldoblerii isolate Hsal	77.84	Bartonella sp. HY038	75.22	Retain
BOTSP1_000000073937	bin1	54.09	26.666	30333	Ochrobactrum anthropi	74.47	Candidatus Tokpelaia sp. JSC189	81.79	Retain
BOTSP1_000000112159	bin1	53.66	26.099	29941	Candidatus Tokpelaia hoelldoblerii isolate Hsal	81.07	Lupinus albus	74.33	Retain
BOTSP1_000000290038	bin1	52.06	28.518	28076	Brucella sp.	80.52	Candidatus Tokpelaia hoelldoblerii	78.41	Retain
BOTSP1_000000264797	bin1	51.88	23.816	26998	Candidatus Tokpelaia hoelldoblerii isolate Hsal	82.52	Candidatus Tokpelaia sp.	53.58	Retain
BOTSP1_000000251125	bin1	52.68	26.134	26578	Candidatus Tokpelaia hoelldoblerii isolate Hsal	84.23	Candidatus Tokpelaia sp. JSC189	83.47	Retain
BOTSP1_000000138861	bin1	50.15	25.508	25773	Candidatus Tokpelaia hoelldoblerii isolate Hsal	85.76	Candidatus Tokpelaia hoelldoblerii	93.72	Retain
BOTSP1_000000160485	bin1	49.98	27.441	25698	Brucella sp.	80.38	Candidatus Tokpelaia hoelldoblerii	89.98	Retain
BOTSP1_000000079475	bin1	55.08	26.361	25532	Candidatus Tokpelaia hoelldoblerii isolate Hsal	76.69	Candidatus Tokpelaia hoelldoblerii	60.85	Retain
BOTSP1_000000003128	bin1	51.15	29.087	23676	Candidatus Tokpelaia hoelldoblerii isolate Hsal	77.64	Bartonella sp. HY038	82.2	Retain
BOTSP1_000000016995	bin1	47.85	30.01	21513	Candidatus Tokpelaia hoelldoblerii isolate Hsal	80.19	Brenneria sp. CFCC 11842	78.88	Retain
BOTSP1_000000026504	bin1	53.83	27.984	19277	Martelella sp. NC20	77.09	Candidatus Tokpelaia hoelldoblerii	73.82	Retain
BOTSP1_000000041472	bin1	54.87	33.499	18593	Ochrobactrum quorumnocens strain A44	73.79	Candidatus Tokpelaia sp. JSC188	76.19	Retain
BOTSP1_000000027019	bin1	53.24	26.814	18295	Candidatus Tokpelaia hoelldoblerii isolate Hsal	77.24	Candidatus Tokpelaia hoelldoblerii	81.73	Retain
BOTSP1_000000036660	bin1	53.06	59.708	16677	Candidatus Tokpelaia hoelldoblerii isolate Hsal	80.88	Candidatus Tokpelaia sp. JSC189	90.87	Retain
BOTSP1_000000251389	bin1	49.02	28.196	16207	Ochrobactrum quorumnocens strain A44	76.02	Bartonella sp. HY038	87.33	Retain
BOTSP1_000000271913	bin1	52.67	25.523	13836	Candidatus Tokpelaia hoelldoblerii isolate Hsal	77.84	Candidatus Tokpelaia sp. JSC189	78.95	Retain
BOTSP1_000000318433	bin1	50.9	25.807	13054	Candidatus Tokpelaia hoelldoblerii isolate Hsal	80.82	Candidatus Tokpelaia hoelldoblerii	90.3	Retain
BOTSP1_000000289189	bin1	53.67	27.469	12973	Candidatus Tokpelaia hoelldoblerii isolate Hsal	78.64	Candidatus Tokpelaia sp. JSC189	80.48	Retain
BOTSP1_000000309796	bin1	53.78	27.395	12250	Phyllobacterium zundukense strain Tri-48	76.32	Candidatus Tokpelaia sp. JSC189	72.82	Retain
BOTSP1_000000001525	bin1	54.77	25.904	12056	Agrobacterium tumefaciens strain 1D1108	74.88	Phyllobacterium zundukense	68.89	Retain
BOTSP1_000000197287	bin1	51.74	28.876	12035	Brucella sp. BO2 2	74.69	Bartonella sp. W8125	77.39	Retain
BOTSP1_000000283919	bin1	51.56	54.889	11187	Candidatus Tokpelaia hoelldoblerii isolate Hsal	78.44	Candidatus Tokpelaia hoelldoblerii	80.3	Retain
BOTSP1_000000017142	bin1	47.78	24.714	10185	Candidatus Tokpelaia hoelldoblerii isolate Hsal	76.58	Candidatus Tokpelaia sp. JSC189	76.85	Retain
BOTSP1_000000259529	bin1	54.93	30.509	9373	Agrobacterium tumefaciens strain CFBP6624	77.51	Rhizobium sp. RM	81.68	Retain
BOTSP1_000000215413	bin1	51.43	26.749	9276	Bartonella apis strain BBC0122	74.29	Bartonella sp. AR 15-3	81.06	Retain
BOTSP1_000000331621	bin1	55.3	26.079	9112	Candidatus Tokpelaia hoelldoblerii isolate Hsal	78.86	Candidatus Tokpelaia sp. JSC189	85.78	Retain
BOTSP1_000000168167	bin1	53.66	25.957	8808	Bartonella apis strain BBC0122	72.72	Candidatus Tokpelaia sp. JSC189	80.57	Retain
BOTSP1_000000305569	bin1	50.53	25.403	8601	Candidatus Tokpelaia hoelldoblerii isolate Hsal	81.04	Candidatus Tokpelaia sp. JSC189	86.16	Retain
BOTSP1_000000188655	bin1	53.44	26.643	8469	Candidatus Tokpelaia hoelldoblerii isolate Hsal	75.74	Candidatus Tokpelaia sp.	73.54	Retain
BOTSP1_000000107684	bin1	51.25	30.724	8080	Aminobacter sp. SR38	76.28	Rhizobium	85.49	Retain
BOTSP1_000000208033	bin1	49.01	26.958	5783	Candidatus Tokpelaia hoelldoblerii isolate Hsal	73.33	Bartonella apis	69.59	Retain
BOTSP1_000000004994	bin1	53.14	25.268	5745	Agrobacterium tumefaciens strain CFBP6623	77.74	Candidatus Tokpelaia sp. JSC189	83.78	Retain
BOTSP1_000000116289	bin1	56.17	29.027	5389	Candidatus Tokpelaia hoelldoblerii isolate Hsal	78.39	Candidatus Tokpelaia hoelldoblerii	85.49	Retain
BOTSP1_000000266102	bin1	45.37	28.113	5034	Bartonella sp. HY038	100	Mesorhizobium sp. dw_380	49.88	Retain
BOTSP1_000000204359	bin1	56	25.319	4609	Plautia stali symbiont DNA	90.85	Candidatus Tokpelaia sp. JSC189	76.32	Retain
BOTSP1_000000261498	bin1	51.81	32.908	3372	Candidatus Tokpelaia hoelldoblerii isolate Hsal	84.09	Proteobacteria bacterium	65.32	Retain
BOTSP1_000000300782	bin1	44.57	26.452	5632	Brucella sp. 09RB8910 1	75.53	Photorhabdus laumondii	50.29	Retain
BOTSP1_000000210356	bin1	48.23	27.243	14693	Bartonella henselae complete genome: strain BM1374165	94.59	Ensifer adhaerens	71.88	Retain
BOTSP1_000000031916	bin1	50.47	34.113	6644	Klebsiella oxytoca DNA: strain: JKo3	75.72	unclassified Bartonella	69.15	Retain
BOTSP1_000000141160	bin1	46.04	161.056	35722	Bartonella vinsonii strain NCTC12905	72.82	Bartonella schoenbuchensis	59.89	Retain
BOTSP1_000000294924	bin1	55.06	53.674	1471					Add (16S rRNA)
BOTSP1_000000154164	bin1	56.66	675.391	31800	Plautia stali symbiont DNA	86.54	Arsenophonus sp. ENCA	94.94	Remove
BOTSP1_000000089126	bin1	48.62	53.711	7441	Candidatus Hamiltonella defensa strain AS3	73.38	Arsenophonus endosymbiont of Aleurodicus floccissimus	60.34	Remove
BOTSP1_000000278839	bin1	47.01	148.263	1674	Plautia stali symbiont DNA	77.18	Candidatus Symbiopectobacterium sp. Clec_Harlan	89.53	Remove
BOTSP1_000000224724	bin1	45.75	172.556	1060	Serratia symbiotica IS DNA	79.72	Serratia symbiotica	79.79	Remove
BOTSP1_000000153057	bin1	51.04	202.861	1007	#N/A	#N/A	Sodalis-like symbiont of Philaenus spumarius	73.03	Remove
BOTSP1_000000149827	bin3	34.59	50.235	96874	Wolbachia endosymbiont of Chrysomya megacephala isolate wMeg	93.6	Wolbachia	94.63	Retain
BOTSP1_000000294665	bin3	34.33	52.981	93310	Wolbachia endosymbiont of Culex quinquefasciatus Pel strain wPip complete genome	91.2	Wolbachia endosymbiont of Nilaparvata lugens	86.82	Retain
BOTSP1_000000015475	bin3	34.13	57.208	92870	Wolbachia endosymbiont of Drosophila mauritiana strain wMau	91.45	Wolbachia endosymbiont of Nilaparvata lugens	92.06	Retain
BOTSP1_000000004224	bin3	34.27	51.79	91553	Wolbachia endosymbiont of Drosophila mauritiana strain wMau	91.6	Wolbachia endosymbiont of Diaphorina citri	95.03	Retain
BOTSP1_000000028687	bin3	34.11	198.826	87645	Wolbachia endosymbiont of Diaphorina citri isolate dawsonii	94.67	Wolbachia endosymbiont of Homalodisca vitripennis	90.95	Retain
BOTSP1_000000317841	bin3	34.28	49.918	56880	Wolbachia pipientis strain wAlbB-HN2016	93.32	Wolbachia endosymbiont of Culex quinquefasciatus	74.99	Retain
BOTSP1_000000320156	bin3	34.08	57.251	55406	Wolbachia endosymbiont of Bemisia tabaci strain China 1 genome	91.83	Wolbachia endosymbiont of Nilaparvata lugens	88.5	Retain
BOTSP1_000000307103	bin3	33.37	47.512	52147	Wolbachia pipientis strain wAlbB-HN2016	91.6	Wolbachia endosymbiont of Homalodisca vitripennis	87.44	Retain
BOTSP1_000000035768	bin3	33.93	55.431	49986	Wolbachia endosymbiont of Diaphorina citri isolate dawsonii	96.01	Wolbachia endosymbiont of Laodelphax striatellus	88.56	Retain
BOTSP1_000000011136	bin3	33.98	47.003	46591	Wolbachia endosymbiont of Drosophila mauritiana strain wMau	94.52	Wolbachia	95.31	Retain
BOTSP1_000000239654	bin3	33.81	53.135	46478	Wolbachia pipientis strain wAlbB-HN2016	92.69	Wolbachia	85.35	Retain
BOTSP1_000000319399	bin3	33.72	52.825	44848	Wolbachia pipientis strain wAlbB-HN2016	92.49	Wolbachia endosymbiont of Cylisticus convexus	93.91	Retain
BOTSP1_000000248871	bin3	34.02	54.133	43447	Wolbachia endosymbiont of Bemisia tabaci strain China 1 genome	92.75	Wolbachia endosymbiont of Laodelphax striatellus	92.21	Retain
BOTSP1_000000122877	bin3	34.05	52.97	34076	Wolbachia endosymbiont of Drosophila mauritiana strain wMau	93.94	unclassified Wolbachia	97.14	Retain
BOTSP1_000000147612	bin3	34.64	51.323	30902	Wolbachia endosymbiont of Culex quinquefasciatus Pel strain wPip complete genome	91.52	unclassified Wolbachia	93.9	Retain
BOTSP1_000000272343	bin3	34.23	54.382	28371	Wolbachia endosymbiont of Drosophila mauritiana strain wMau	92.97	Wolbachia endosymbiont of Homalodisca vitripennis	95.44	Retain
BOTSP1_000000166459	bin3	34.03	52.684	26715	Wolbachia endosymbiont of Drosophila mauritiana strain wMau	94.42	Wolbachia endosymbiont of Nilaparvata lugens	94.71	Retain
BOTSP1_000000077070	bin3	33.88	51.521	26494	Wolbachia endosymbiont of Culex quinquefasciatus Pel strain wPip complete genome	91.23	Wolbachia	94.05	Retain
BOTSP1_000000044686	bin3	33.56	54.806	24631	Wolbachia endosymbiont of Bemisia tabaci strain China 1 genome	91.96	Abscondita terminalis	66.28	Retain
BOTSP1_000000093071	bin3	33.31	49.698	23600	Wolbachia endosymbiont of Drosophila mauritiana strain wMau	92.64	Wolbachia endosymbiont of Laodelphax striatellus	89.12	Retain
BOTSP1_000000048382	bin3	34.08	50.856	22300	Wolbachia endosymbiont of Bemisia tabaci strain China 1 genome	92.11	Wolbachia endosymbiont of Cylisticus convexus	93.7	Retain
BOTSP1_000000021191	bin3	34.19	51.414	21244	Wolbachia pipientis strain wMel_ZH26	93.32	Wolbachia endosymbiont of Drosophila yakuba	82.85	Retain
BOTSP1_000000062842	bin3	33.32	48.441	21229	Wolbachia endosymbiont of Diaphorina citri isolate dawsonii	92.17	Wolbachia endosymbiont of Tribolium confusum	75.58	Retain
BOTSP1_000000114923	bin3	33.29	53.196	21117	Wolbachia endosymbiont of Bemisia tabaci strain China 1 genome	93.51	Wolbachia endosymbiont of Laodelphax striatellus	71.36	Retain
BOTSP1_000000057362	bin3	33.17	51.476	19900	Wolbachia endosymbiont of Drosophila mauritiana strain wMau	96.02	Wolbachia pipientis	96.21	Retain
BOTSP1_000000001456	bin3	32.55	82.011	18156	Wolbachia pipientis isolate wStv chromosome	97.11	Wolbachia endosymbiont of Ceratitis capitata	98.32	Retain
BOTSP1_000000054617	bin3	33.61	52.457	16473	Wolbachia endosymbiont of Drosophila mauritiana strain wMau	92.1	Wolbachia endosymbiont of Bemisia tabaci	94.01	Retain
BOTSP1_000000160378	bin3	32.77	50.208	16078	Wolbachia endosymbiont of Culex quinquefasciatus Pel strain wPip complete genome	92.41	Wolbachia endosymbiont of Armadillidium vulgare	92.71	Retain
BOTSP1_000000105469	bin3	34.85	71.262	15238	Wolbachia endosymbiont of Chrysomya megacephala isolate wMeg chromosome: complete genome	96.49	Wolbachia	96.42	Retain
BOTSP1_000000208165	bin3	33.55	55.226	13778	Wolbachia pipientis strain wCin2USA1	85.9	Wolbachia endosymbiont of Spodoptera picta	73.04	Retain
BOTSP1_000000275034	bin3	32.97	50.862	13541	Wolbachia pipientis strain wAlbB-HN2016	91.51	Wolbachia endosymbiont of Armadillidium vulgare	90.38	Retain
BOTSP1_000000033379	bin3	32.91	50.064	12985	Wolbachia endosymbiont of Chrysomya megacephala isolate wMeg	92.32	Wolbachia endosymbiont of Homalodisca vitripennis	85.97	Retain
BOTSP1_000000132728	bin3	36.28	70.14	12405	Wolbachia endosymbiont wVitA of Nasonia vitripennis phage WOVitA4	87	Wolbachia endosymbiont of Drosophila simulans	97.37	Retain
BOTSP1_000000293107	bin3	31.48	50.688	12363	Wolbachia endosymbiont of Diaphorina citri isolate dawsonii	92.89	unclassified Wolbachia	90.19	Retain
BOTSP1_000000252655	bin3	34.82	53.726	11987	Wolbachia endosymbiont of Chrysomya megacephala isolate wMeg	94.02	unclassified Wolbachia	95.98	Retain
BOTSP1_000000091475	bin3	34.39	81.946	10898	Wolbachia endosymbiont of Bemisia tabaci strain China 1 genome	92.06	Candidatus Wolbachia massiliensis	83.96	Retain
BOTSP1_000000113246	bin3	33.76	47.553	10682	Wolbachia endosymbiont of Chrysomya megacephala isolate wMeg	86.94	Wolbachia endosymbiont of Ctenocephalides felis wCfeJ	91.09	Retain
BOTSP1_000000312469	bin3	34.36	72.637	9833	Wolbachia endosymbiont of Diaphorina citri isolate dawsonii	89.15	Wolbachia endosymbiont of Cylisticus convexus	99.19	Retain
BOTSP1_000000189025	bin3	35.67	56.323	8461	Wolbachia endosymbiont of Culex quinquefasciatus Pel strain wPip complete genome	91.03	Wolbachia endosymbiont of Homalodisca vitripennis	93.74	Retain
BOTSP1_000000123448	bin3	33.51	54.155	8339	Wolbachia pipientis strain wCin2USA1	87.73	Wolbachia	47.21	Retain
BOTSP1_000000131239	bin3	32.69	50.836	8161	Wolbachia endosymbiont of Chrysomya megacephala isolate wMeg	85.13	Wolbachia endosymbiont of Homalodisca vitripennis	81.34	Retain
BOTSP1_000000221890	bin3	31.62	54.653	7967	Wolbachia endosymbiont of Drosophila simulans wNo	89.42	Wolbachia endosymbiont of Laodelphax striatellus	58.64	Retain
BOTSP1_000000128222	bin3	33.47	106.885	7140	Wolbachia pipientis strain wCin2USA1	86.28	Wolbachia endosymbiont of Diaphorina citri	69.52	Retain
BOTSP1_000000025623	bin3	34.7	57.026	6427	Wolbachia phage WO	90.57	Homalodisca vitripennis	84.55	Retain
BOTSP1_000000005271	bin3	33.95	101.465	6354	Wolbachia endosymbiont of Drosophila incompta strain wInc_Cu genome	87.6	Oedothorax gibbosus	79.1	Retain
BOTSP1_000000222305	bin3	32.62	66.636	6340	Wolbachia endosymbiont of Diaphorina citri isolate dawsonii	88.9	Wolbachia endosymbiont of Laodelphax striatellus	88.5	Retain
BOTSP1_000000183538	bin3	33.86	56.48	6208	Wolbachia phage WO	86.3	Wolbachia endosymbiont of Cylisticus convexus	91.02	Retain
BOTSP1_000000025249	bin3	34.04	54.074	6114	Wolbachia endosymbiont wVitA of Nasonia vitripennis phage WOVitA1	95.37	Homalodisca vitripennis	93.14	Retain
BOTSP1_000000104554	bin3	33.76	53.067	5992	Wolbachia endosymbiont of Bemisia tabaci strain China 1 genome	94.14	Wolbachia endosymbiont of Diaphorina citri	97.83	Retain
BOTSP1_000000149981	bin3	33.65	68.867	5974	Wolbachia endosymbiont of Culex quinquefasciatus Pel strain wPip complete genome	92.79	Wolbachia endosymbiont of Culex quinquefasciatus	95.36	Retain
BOTSP1_000000115580	bin3	33.24	56.594	5773	Wolbachia pipientis strain wAlbB-HN2016	93.16	Wolbachia endosymbiont of Drosophila simulans	97.62	Retain
BOTSP1_000000089277	bin3	35.8	47.035	5430	Wolbachia endosymbiont of Culex quinquefasciatus Pel strain wPip complete genome	89.03	Trichonephila inaurata madagascariensis	78.08	Retain
BOTSP1_000000174405	bin3	33.37	55.946	5040	Wolbachia endosymbiont of Diaphorina citri isolate dawsonii	86	Wolbachia endosymbiont of Diaphorina citri	81.98	Retain
BOTSP1_000000245040	bin3	32.28	135.213	4947	Wolbachia pipientis strain wCin2USA1	95.51	Wolbachia pipientis	94.05	Retain
BOTSP1_000000048009	bin3	37.83	78.286	4803	Wolbachia endosymbiont of Chrysomya megacephala isolate wMeg	90.43	Wolbachia endosymbiont of Homalodisca vitripennis	95.51	Retain
BOTSP1_000000324274	bin3	33	52.278	4582	Wolbachia endosymbiont of Diaphorina citri isolate dawsonii	91.32	unclassified Wolbachia	91.57	Retain
BOTSP1_000000222128	bin3	34.68	52.533	4498	Wolbachia pipientis strain wCin2USA1	92.09	Wolbachia endosymbiont of Cylisticus convexus	89.66	Retain
BOTSP1_000000098827	bin3	33.83	101.332	4375	Wolbachia pipientis strain wCin2USA1	88.69	Wolbachia phage WO	82.43	Retain
BOTSP1_000000007161	bin3	32.2	58.534	4311	Wolbachia endosymbiont of Culex quinquefasciatus Pel strain wPip complete genome	89.45	Wolbachia endosymbiont of Nilaparvata lugens	95.02	Retain
BOTSP1_000000315563	bin3	34.17	52.184	4147	Wolbachia endosymbiont of Carposina sasakii isolate wCauA chromosome: complete genome	95.37	Wolbachia endosymbiont of Carposina sasakii	95.54	Retain
BOTSP1_000000164846	bin3	33.3	44.735	3982	Wolbachia endosymbiont of Diaphorina citri isolate dawsonii	94.56	unclassified Wolbachia	98.82	Retain
BOTSP1_000000206078	bin3	33.92	50.722	3883	Wolbachia endosymbiont of Chrysomya megacephala isolate wMeg	92.95	unclassified Wolbachia	95.51	Retain
BOTSP1_000000325464	bin3	34.92	49.357	3820	Wolbachia endosymbiont of Bemisia tabaci strain China 1 genome	89.66	Wolbachia endosymbiont of Dactylopius coccus	93.04	Retain
BOTSP1_000000137184	bin3	33.41	46.729	3780	Wolbachia pipientis strain wAlbB-HN2016	95.43	Wolbachia	98.86	Retain
BOTSP1_000000115028	bin3	32.7	52.397	3639	Wolbachia endosymbiont wVitA of Nasonia vitripennis phage WOVitA1: complete sequence	87.96	Wolbachia pipientis	93.53	Retain
BOTSP1_000000016961	bin3	34.33	289.692	3638	Wolbachia endosymbiont of Chrysomya megacephala isolate wMeg	90.68	Wolbachia endosymbiont of Culex quinquefasciatus	94.42	Retain
BOTSP1_000000066677	bin3	36.74	53.707	3574	Wolbachia endosymbiont of Bemisia tabaci strain China 1 genome	88.05	unclassified Wolbachia	93.11	Retain
BOTSP1_000000220959	bin3	36.33	64.275	3518	Wolbachia endosymbiont of Drosophila simulans wAu	90.99	Wolbachia endosymbiont of Dactylopius coccus	95.42	Retain
BOTSP1_000000247594	bin3	32.41	48.039	3508	Wolbachia endosymbiont of Diaphorina citri isolate dawsonii	90.18	Wolbachia endosymbiont of Laodelphax striatellus	90.79	Retain
BOTSP1_000000083088	bin3	32.03	56.233	3484	Wolbachia endosymbiont of Diaphorina citri isolate dawsonii	92.84	Wolbachia endosymbiont of Diaphorina citri	89.58	Retain
BOTSP1_000000085939	bin3	33.74	112.647	3438	Wolbachia endosymbiont of Carposina sasakii isolate wCauA	85.38	Wolbachia endosymbiont of Tribolium confusum	86.61	Retain
BOTSP1_000000034311	bin3	32.94	51.859	3427	Wolbachia endosymbiont of Culex quinquefasciatus Pel strain wPip complete genome	92.37	Wolbachia pipientis	93.62	Retain
BOTSP1_000000140521	bin3	35.73	73.748	3426	Wolbachia endosymbiont wVitA of Nasonia vitripennis phage WOVitA1	92.51	Wolbachia endosymbiont of Culex quinquefasciatus	95.07	Retain
BOTSP1_000000108308	bin3	32.43	60.552	3410	Wolbachia endosymbiont of Culex quinquefasciatus Pel strain wPip complete genome	92.04	Wolbachia endosymbiont of Rhagoletis cerasi	99.29	Retain
BOTSP1_000000146110	bin3	34.73	46.832	3219	Wolbachia phage WO	88.67	Wolbachia	89.9	Retain
BOTSP1_000000257109	bin3	32.25	55.705	3219	Wolbachia pipientis strain wAlbB-HN2016 chromosome: complete genome	93.33	Wolbachia pipientis	90	Retain
BOTSP1_000000075949	bin3	33.84	50.296	3044	Wolbachia pipientis strain wCin2USA1	91.26	Wolbachia pipientis	94.35	Retain
BOTSP1_000000046262	bin3	37.71	105.579	3010	Wolbachia endosymbiont of Diaphorina citri isolate dawsonii	90.57	Wolbachia endosymbiont of Laodelphax striatellus	62.23	Retain
BOTSP1_000000152677	bin3	35.56	61.826	2978	Wolbachia endosymbiont of Bemisia tabaci strain China 1 genome	90.07	Wolbachia pipientis	95.37	Retain
BOTSP1_000000054390	bin3	35.74	50.971	2927	Wolbachia endosymbiont of Bemisia tabaci strain China 1 genome	88.61	unclassified Wolbachia	95.91	Retain
BOTSP1_000000252685	bin3	34.82	64.976	2906	Wolbachia pipientis strain wCin2USA1	89.63	Wolbachia endosymbiont of Pissodes strobi	96.33	Retain
BOTSP1_000000074815	bin3	35.84	327.154	2885	Wolbachia pipientis strain wCin2USA1	90.29	Wolbachia endosymbiont of Pissodes strobi	93.51	Retain
BOTSP1_000000196247	bin3	37.14	67.357	2773	Wolbachia endosymbiont of Chrysomya megacephala isolate wMeg chromosome: complete genome	92.98	Wolbachia endosymbiont of Cylisticus convexus	97.28	Retain
BOTSP1_000000182258	bin3	32.65	65.378	2735	Wolbachia pipientis strain wCin2USA1	83.44	Wolbachia endosymbiont of Diaphorina citri	81.02	Retain
BOTSP1_000000119810	bin3	38.35	68.145	2571	Wolbachia endosymbiont of Drosophila melanogaster isolate wMelCS_b	85.57	Wolbachia endosymbiont of Cylisticus convexus	84.04	Retain
BOTSP1_000000100821	bin3	34.87	67.544	2455	Wolbachia endosymbiont of Diaphorina citri isolate dawsonii chromosome: complete genome	89.07	Wolbachia endosymbiont of Homalodisca vitripennis	92.87	Retain
BOTSP1_000000191495	bin3	33.06	47.339	2417	Wolbachia endosymbiont wVitA of Nasonia vitripennis phage WOVitA2	89.53	Wolbachia endosymbiont of Cylisticus convexus	97.36	Retain
BOTSP1_000000161908	bin3	32.79	57.64	2394	Wolbachia pipientis strain wCin2USA1	90.19	Wolbachia endosymbiont of Homalodisca vitripennis	93.02	Retain
BOTSP1_000000055295	bin3	34.82	49.595	2375	Wolbachia endosymbiont of Chrysomya megacephala isolate wMeg	90.48	Wolbachia endosymbiont of Ceratitis capitata	88.23	Retain
BOTSP1_000000013434	bin3	34.89	98.762	2273	Wolbachia endosymbiont of Chrysomya megacephala isolate wMeg	90.29	Wolbachia endosymbiont of Chrysomya megacephala	59.12	Retain
BOTSP1_000000032565	bin3	32.55	47.755	2255	Wolbachia endosymbiont of Drosophila simulans wNo: complete genome	90.08	Wolbachia endosymbiont of Cylisticus convexus	56.52	Retain
BOTSP1_000000019232	bin3	33.44	44.045	2246	Wolbachia endosymbiont of Diaphorina citri isolate dawsonii	87.49	Wolbachia phage WO	90.97	Retain
BOTSP1_000000109426	bin3	34	69.056	2241	Wolbachia endosymbiont of Diaphorina citri isolate dawsonii	88.53	Wolbachia endosymbiont of Armadillidium vulgare	88.56	Retain
BOTSP1_000000069248	bin3	32.75	72.618	2226	Wolbachia endosymbiont of Diaphorina citri isolate dawsonii	94.39	Wolbachia endosymbiont of Pissodes strobi	89.22	Retain
BOTSP1_000000074590	bin3	35.86	104.621	2161	Wolbachia pipientis strain wCin2USA1	94.71	Wolbachia pipientis	89.26	Retain
BOTSP1_000000007304	bin3	34.61	92.032	2031	Wolbachia pipientis strain wIrr	93.4	Wolbachia	95.27	Retain
BOTSP1_000000153202	bin3	34.35	51.645	1974	Wolbachia endosymbiont of Ctenocephalides felis wCfeJ	85.9	Candidatus Wolbachia massiliensis	84.97	Retain
BOTSP1_000000263501	bin3	34.16	59.828	1941	Wolbachia pipientis strain wCin2USA1	90.88	Wolbachia endosymbiont of Dactylopius coccus	91.6	Retain
BOTSP1_000000314133	bin3	34.59	65.624	1905	Wolbachia pipientis strain wCin2USA1	92.31	Wolbachia endosymbiont of Dactylopius coccus	92.94	Retain
BOTSP1_000000013882	bin3	37.38	53.704	1886	Wolbachia endosymbiont of Bemisia tabaci strain China 1 genome	84.69	Wolbachia endosymbiont of Cylisticus convexus	98.21	Retain
BOTSP1_000000022387	bin3	33.17	50.148	1836	Wolbachia endosymbiont of Diaphorina citri isolate dawsonii	86.58	Wolbachia endosymbiont of Armadillidium vulgare	88.24	Retain
BOTSP1_000000092530	bin3	33.39	55.56	1782	Wolbachia pipientis strain wCin2USA1	98.92	Wolbachia endosymbiont of Spodoptera picta	97.47	Retain
BOTSP1_000000136558	bin3	32.55	79.902	1779	Wolbachia endosymbiont of Chrysomya megacephala isolate wMeg	94.15	Wolbachia endosymbiont of Chrysomya megacephala	89.62	Retain
BOTSP1_000000028530	bin3	34.13	50.917	1752	Wolbachia endosymbiont of Diaphorina citri isolate dawsonii	94.51	Wolbachia endosymbiont of Cylisticus convexus	59.93	Retain
BOTSP1_000000134283	bin3	35.14	56.667	1750	Wolbachia endosymbiont of Drosophila incompta strain wInc_Cu genome	86.49	Wolbachia endosymbiont of Drosophila incompta	78.4	Retain
BOTSP1_000000021968	bin3	32.4	87.58	1636	Wolbachia pipientis strain wCin2USA1	97.74	Wolbachia endosymbiont of Homalodisca vitripennis	97.96	Retain
BOTSP1_000000131565	bin3	32.94	50.653	1603	Wolbachia endosymbiont of Drosophila incompta strain wInc_SM genome	90.43	Wolbachia endosymbiont of Homalodisca vitripennis	87.19	Retain
BOTSP1_000000155106	bin3	34.75	60.248	1600	Wolbachia endosymbiont of Drosophila simulans wAu genome assembly: chromosome: 1	91.36	Wolbachia endosymbiont of Dactylopius coccus	98.62	Retain
BOTSP1_000000216706	bin3	32.29	42.781	1595	Wolbachia pipientis strain wCin2USA1 chromosome: complete genome	90.58	Wolbachia endosymbiont of Nilaparvata lugens	93.47	Retain
BOTSP1_000000311251	bin3	35.66	89.419	1576	Wolbachia endosymbiont of Diaphorina citri isolate dawsonii chromosome: complete genome	93.85	Wolbachia endosymbiont of Diaphorina citri	94.15	Retain
BOTSP1_000000058312	bin3	35.16	47.76	1550	Wolbachia endosymbiont of Drosophila mauritiana strain wMau	91.21	unclassified Wolbachia	92.1	Retain
BOTSP1_000000302903	bin3	35.35	46.899	1474	Wolbachia endosymbiont of Chrysomya megacephala isolate wMeg	97.88	Wolbachia endosymbiont of Chrysomya megacephala	97.47	Retain
BOTSP1_000000221417	bin3	34.22	44.96	1467	Wolbachia endosymbiont of Diaphorina citri isolate dawsonii	94.15	Abscondita terminalis	84.14	Retain
BOTSP1_000000142611	bin3	35.86	57.336	1464	Wolbachia endosymbiont wVitB of Nasonia vitripennis phage WOVitB segment 1: partial genome	92.79	Wolbachia endosymbiont of Culex quinquefasciatus	94.39	Retain
BOTSP1_000000006199	bin3	34.73	52.802	1457	Wolbachia endosymbiont of Diaphorina citri isolate dawsonii	89.8	Wolbachia endosymbiont of Diaphorina citri	83.88	Retain
BOTSP1_000000003625	bin3	34.18	48.991	1451	Wolbachia endosymbiont of Diaphorina citri isolate dawsonii	89.78	Wolbachia endosymbiont of Diaphorina citri	85.1	Retain
BOTSP1_000000135778	bin3	35.97	60.04	1390	Wolbachia endosymbiont of Culex quinquefasciatus Pel strain wPip complete genome	79.69	Wolbachia endosymbiont of Cylisticus convexus	77.78	Retain
BOTSP1_000000293549	bin3	35.34	52.772	1364	Wolbachia endosymbiont of Diaphorina citri isolate dawsonii	90.19	Wolbachia endosymbiont of Bemisia tabaci	92.43	Retain
BOTSP1_000000160795	bin3	37.96	46.017	1304	Wolbachia endosymbiont of Chrysomya megacephala isolate wMeg	97.99	Wolbachia endosymbiont of Tribolium confusum	98.87	Retain
BOTSP1_000000039584	bin3	33.57	51.756	1278	Wolbachia pipientis strain wCin2USA1	89.13	Wolbachia	80.78	Retain
BOTSP1_000000198101	bin3	32.83	81.531	1267	Wolbachia pipientis strain wCin2USA1	86.68	Timema poppensis	89.3	Retain
BOTSP1_000000083004	bin3	37.02	58.701	1256	Wolbachia endosymbiont of Culex quinquefasciatus Pel strain wPip complete genome	82.73	Wolbachia endosymbiont of Cylisticus convexus	80.92	Retain
BOTSP1_000000160454	bin3	36.8	78.159	1212	Wolbachia endosymbiont of Chrysomya megacephala isolate wMeg chromosome: complete genome	92.93	Wolbachia endosymbiont of Nilaparvata lugens	97.83	Retain
BOTSP1_000000250020	bin3	37.29	47.549	1212	Wolbachia pipientis strain wCin2USA1	96.15	Wolbachia endosymbiont of Culex pipiens	94.95	Retain
BOTSP1_000000026643	bin3	38.4	49.648	1203	Wolbachia endosymbiont of Chrysomya megacephala isolate wMeg	96.6	Wolbachia	99.42	Retain
BOTSP1_000000309619	bin3	34.15	54.095	1186	Wolbachia endosymbiont of Drosophila simulans wAu	99.65	Wolbachia endosymbiont of Drosophila simulans wAu	96.3	Retain
BOTSP1_000000301480	bin3	30.31	78.943	1135	Wolbachia endosymbiont of Chrysomya megacephala isolate wMeg	87.36	Wolbachia endosymbiont of Armadillidium vulgare	94.65	Retain
BOTSP1_000000246863	bin3	31.3	29.58	1131	Wolbachia pipientis isolate wStv	97.19	Wolbachia pipientis	96.43	Retain
BOTSP1_000000099929	bin3	33.21	79.593	1114	Wolbachia pipientis strain wCin2USA1	88.78	Wolbachia endosymbiont of Cylisticus convexus	78.61	Retain
BOTSP1_000000055652	bin3	33.73	95.715	1100	Wolbachia endosymbiont of Carposina sasakii isolate wCauA	86.55	Wolbachia phage WO	89.09	Retain
BOTSP1_000000310887	bin3	30.12	79.249	1099	Wolbachia endosymbiont of Drosophila incompta strain wInc_SM genome	95.16	Wolbachia endosymbiont of Cardiocondyla obscurior	100	Retain
BOTSP1_000000032398	bin3	33.12	72.314	1081	Wolbachia pipientis strain wCin2USA1	97.22	Wolbachia endosymbiont of Homalodisca vitripennis	98.43	Retain
BOTSP1_000000278310	bin3	34.03	75.386	1008	Wolbachia endosymbiont of Drosophila ananassae strain W2.1	92.65	Wolbachia pipientis wUni	96.4	Retain
BOTSP1_000000231114	bin3	35.29	100.727	1003	Wolbachia pipientis strain wCin2USA1	93.45	Wolbachia pipientis	94.74	Retain
BOTSP1_000000047643	bin3	28.63	951.906	2868	Candidatus Sulcia muelleri strain OLIH	94.31	Candidatus Sulcia muelleri	95.25	Remove
BOTSP1_000000004077	bin3	34.55	24.156	2431	#N/A	#N/A	#N/A	#N/A	Remove
BOTSP1_000000094562	bin3	33.67	17.352	2159	#N/A	#N/A	#N/A	#N/A	Remove
BOTSP1_000000216214	bin3	34.02	16.811	1852	#N/A	#N/A	#N/A	#N/A	Remove
BOTSP1_000000177237	bin3	34.26	101.368	1801	#N/A	#N/A	Plutella xylostella	48.86	Remove
BOTSP1_000000138031	bin3	34.21	10.827	1707	#N/A	#N/A	#N/A	#N/A	Remove
BOTSP1_000000009746	bin3	34.24	12.054	1659	#N/A	#N/A	#N/A	#N/A	Remove
BOTSP1_000000267954	bin3	37.37	84.901	1520	#N/A	#N/A	Plutella xylostella	35.47	Remove
BOTSP1_000000124303	bin3	35.52	11.451	1436	#N/A	#N/A	#N/A	#N/A	Remove
BOTSP1_000000178646	bin3	35.21	12.939	1420	#N/A	#N/A	#N/A	#N/A	Remove
BOTSP1_000000094431	bin3	33.78	18.319	1403	#N/A	#N/A	#N/A	#N/A	Remove
BOTSP1_000000237789	bin3	33.31	18.254	1324	#N/A	#N/A	Tenebrio molitor	39.39	Remove
BOTSP1_000000112157	bin3	33.95	168.135	1299	#N/A	#N/A	Ixodes scapularis	43.98	Remove
BOTSP1_000000311745	bin3	29.68	1071.47	1267	Candidatus Sulcia muelleri strain OLIH	94.12	Candidatus Sulcia muelleri	91.88	Remove
BOTSP1_000000014582	bin3	33.68	14.511	1238	#N/A	#N/A	#N/A	#N/A	Remove
BOTSP1_000000132697	bin3	32	9.3	1100	#N/A	#N/A	#N/A	#N/A	Remove
BOTSP1_000000114890	bin3	33.95	7.848	1084	#N/A	#N/A	#N/A	#N/A	Remove
BOTSP1_000000133230	bin3	34.81	292.258	1040	#N/A	#N/A	Trichonephila clavata	72.87	Remove
BOTSP1_000000245691	Sulcia	26.3	365.705	38332	Sulcia_SMHYALUT	90.685			Retain
BOTSP1_000000162539	Sulcia	30.58	436.877	21106	Sulcia_SMOLIH	94.77			Retain
BOTSP1_000000057214	Sulcia	23.18	290.168	20610	Sulcia_SMASICLA	89.834			Retain
BOTSP1_000000128311	Sulcia	27.57	502.561	20440	Sulcia_SMASICLA	95.269			Retain
BOTSP1_000000275076	Sulcia	23.9	259.153	14243	Sulcia_SMOLIH	89.73			Retain
BOTSP1_000000129398	Sulcia	24.56	274.737	12546	Sulcia_SMPENROR	91.902			Retain
BOTSP1_000000235225	Sulcia	24.37	257.298	10366	Sulcia_SMOLIH	91.693			Retain
BOTSP1_000000214766	Sulcia	28.65	378.279	9912	Sulcia_SMHYALUT	91.798			Retain
BOTSP1_000000142269	Sulcia	23.73	236.577	7526	Sulcia_SMASICLA	95.297			Retain
BOTSP1_000000219222	Sulcia	26.21	452.73	7339	Sulcia_SMHYALUT	91.765			Retain
BOTSP1_000000335807	Sulcia	23.64	211.45	6579	Sulcia_SMASICLA	93.539			Retain
BOTSP1_000000001618	Sulcia	21.82	224.533	5133	Sulcia_SMASICLA	90.342			Retain
BOTSP1_000000086173	Sulcia	26.74	500.105	4942	Sulcia_SMHYALUT	89.974			Retain
BOTSP1_000000305542	Sulcia	23.59	372.264	4616	Sulcia_SMHYALUT	90.919			Retain
BOTSP1_000000058354	Sulcia	26.63	371.88	3942	Sulcia_SMASICLA	89.639			Retain
BOTSP1_000000196256	Sulcia	22.78	213.736	3646	Sulcia_SMHYALUT	92.819			Retain
BOTSP1_000000306542	Sulcia	27.82	123.666	3379	Sulcia_SMOLIH	92.872			Retain
BOTSP1_000000333148	Sulcia	28.07	170.969	3035	Sulcia_SMOLIH	89.755			Retain
BOTSP1_000000047643	Sulcia	29.63	951.906	2868	Sulcia_SMHYALUT	92.469			Retain
BOTSP1_000000303550	Sulcia	28.52	510.988	2214	Sulcia_SMHYALUT	86.399			Retain
BOTSP1_000000303416	Sulcia	29.65	609.846	1871	Sulcia_SMHYALUT	81.165			Retain
BOTSP1_000000305235	Sulcia	27.1	604.539	1709	Sulcia_SMOLIH	80.94			Retain
BOTSP1_000000213350	Sulcia	24.73	322.16	1687	Sulcia_SMASICLA	93.043			Retain
BOTSP1_000000304885	Sulcia	27.34	447.704	1549	Sulcia_SMPARPLA	88.809			Retain
BOTSP1_000000302049	Sulcia	30.48	561.515	1512	Sulcia_SMASICLA	89.099			Retain
BOTSP1_000000127146	Sulcia	29.5	696.255	1458	Sulcia_SMASICLA	92.701			Retain
BOTSP1_000000313364	Sulcia	28.99	622.292	1446	Sulcia_SMASICLA	93.137			Retain
BOTSP1_000000311745	Sulcia	30.42	1071.47	1267	Sulcia_SMASICLA	94.84			Retain
BOTSP1_000000321363	Sulcia	30.26	2427.07	1258	Sulcia_SMOLIH	96.512			Retain
BOTSP1_000000194246	Sulcia	41.32	6.8558	1248	Sulcia_SMOLIH	95.238			Retain
BOTSP1_000000302768	Sulcia	28.83	522.612	1193	Sulcia_SMASICLA	91.889			Retain
BOTSP1_000000085269	Sulcia	28.83	3665.66	1183	Sulcia_SMMEEALB	97.5			Retain
BOTSP1_000000098506	Sulcia	28.53	170.066	1151	Sulcia_SMAKOQUE	98.75			Retain
BOTSP1_000000110801	Sulcia	27.06	6.4896	1013	Sulcia_SMASICLA	92.453			Retain
BOTSP1_000000311867	Sulcia	28.89	870.121	1012	Sulcia_SMHYALUT	85			Retain
BOTSP1_000000062382	Vidania	40.88	1412.17	88324	Vidania_VFOMMLON	88.312			Retain
BOTSP1_000000058608	Vidania	41.18	1348.03	69975	#N/A	#N/A			Retain
BOTSP1_000000047801	Vidania	42.55	816.362	11158	Vidania_VFPENROR	85.703			Retain
BOTSP2_000000169413	bin2	53.36	62.758	448599	Candidatus Tokpelaia hoelldoblerii isolate Hsal: complete genome	79.74	Candidatus Tokpelaia sp. JSC189	89.84	Retain
BOTSP2_000000038265	bin2	52.46	83.484	428610	Candidatus Tokpelaia hoelldoblerii isolate Hsal: complete genome	81.04	Phyllobacteriaceae bacterium	73.77	Retain
BOTSP2_000000328763	bin2	52.9	70.085	393943	Candidatus Tokpelaia hoelldoblerii isolate Hsal: complete genome	75.91	Candidatus Tokpelaia sp. JSC189	70.47	Retain
BOTSP2_000000052612	bin2	51.46	60.636	357634	Candidatus Tokpelaia hoelldoblerii isolate Hsal: complete genome	77.96	Candidatus Tokpelaia sp. JSC189	80.93	Retain
BOTSP2_000000025035	bin2	53.1	58.444	138258	Candidatus Tokpelaia hoelldoblerii isolate Hsal: complete genome	82.36	Candidatus Tokpelaia hoelldoblerii	87.47	Retain
BOTSP2_000000040403	bin2	53.69	66.785	98027	Candidatus Tokpelaia hoelldoblerii isolate Hsal: complete genome	76.47	Candidatus Tokpelaia sp. JSC189	80	Retain
BOTSP2_000000090265	bin2	52.56	62.124	78710	Candidatus Tokpelaia hoelldoblerii isolate Hsal: complete genome	74.37	Phyllobacterium phragmitis	77.39	Retain
BOTSP2_000000026340	bin2	52.81	57.774	65832	Bartonella apis strain BBC0122: complete genome	78.92	Candidatus Tokpelaia sp. JSC189	85.29	Retain
BOTSP2_000000312478	bin2	49.54	63.212	63072	Candidatus Tokpelaia hoelldoblerii isolate Hsal: complete genome	84.08	Candidatus Tokpelaia sp. JSC189	80.62	Retain
BOTSP2_000000292329	bin2	49.66	75.257	27645	Brucella sp. BO3 chromosome 1: complete sequence	74.76	unclassified Bartonella	78.12	Retain
BOTSP2_000000152090	bin2	50.22	61.845	25705	Candidatus Tokpelaia hoelldoblerii isolate Hsal: complete genome	85.69	Candidatus Tokpelaia hoelldoblerii	93.58	Retain
BOTSP2_000000226514	bin2	50.89	82.134	17045	Phyllobacterium zundukense strain Tri-48 chromosome: complete genome	76.23	Candidatus Tokpelaia sp. JSC189	72.99	Retain
BOTSP2_000000172667	bin2	52.12	63.677	16246	Sinorhizobium fredii CCBAU 83666 plasmid pSF83666b: complete sequence	73.33	Phyllobacterium zundukense	69.37	Retain
BOTSP2_000000022567	bin2	51.17	59.608	11341	Candidatus Tokpelaia hoelldoblerii isolate Hsal: complete genome	80.59	Candidatus Tokpelaia hoelldoblerii	89.38	Retain
BOTSP2_000000324449	bin2	50.29	113.416	4925	Rhizobium sp. CCGE531 plasmid pRCCGE531d: complete sequence	80.14	Rhizobium sp. BK512	85.85	Retain
BOTSP2_000000329887	bin2	45.91	75.079	16007	Candidatus Tokpelaia hoelldoblerii isolate Hsal: complete genome	80.3	Brenneria sp. CFCC 11842	78.49	Retain
BOTSP2_000000108737	bin2	55	151.901	1471					Add (16S rRNA)
BOTSP2_000000243642	bin2	49.19	121.112	7246	Candidatus Hamiltonella defensa strain AS3 chromosome	73.1	Arsenophonus endosymbiont of Aleurodicus floccissimus	46.49	Remove
BOTSP2_000000229555	Sulcia	25.65	96.7567	23905	Sulcia_SMOLIH	91.63			Retain
BOTSP2_000000237228	Sulcia	22.8	54.023	14791	Sulcia_SMHYALUT	89.129			Retain
BOTSP2_000000273847	Sulcia	25.53	116.1	14715	Sulcia_SMPENROR	89.786			Retain
BOTSP2_000000097843	Sulcia	28.68	131.305	14245	Sulcia_SMOLIH	91.668			Retain
BOTSP2_000000059802	Sulcia	29.43	21.6516	9643	Sulcia_SMOLIH	87.871			Retain
BOTSP2_000000329958	Sulcia	25.7	109.599	9365	Sulcia_SMHYALUT	90.796			Retain
BOTSP2_000000054320	Sulcia	25.99	154.758	8314	Sulcia_SMHYALUT	91.64			Retain
BOTSP2_000000078191	Sulcia	23.19	116.318	7147	Sulcia_SMOLIH	88.566			Retain
BOTSP2_000000006796	Sulcia	26.89	15.9314	6841	Sulcia_SMHYALUT	87.64			Retain
BOTSP2_000000151358	Sulcia	28.41	84.0876	6486	Sulcia_SMASICLA	91.081			Retain
BOTSP2_000000255050	Sulcia	25.16	140.013	6309	Sulcia_SMASICLA	95.152			Retain
BOTSP2_000000210170	Sulcia	23.88	101.599	5914	Sulcia_SMHYALUT	91.02			Retain
BOTSP2_000000247081	Sulcia	25.01	239.294	5760	Sulcia_SMOLIH	88.714			Retain
BOTSP2_000000289417	Sulcia	26.71	196.059	5750	Sulcia_SMOLIH	92.24			Retain
BOTSP2_000000317410	Sulcia	26.48	121.934	5617	Sulcia_SMOLIH	92.222			Retain
BOTSP2_000000169240	Sulcia	23.72	108.385	5455	Sulcia_SMHYALUT	91.456			Retain
BOTSP2_000000309578	Sulcia	22.53	47.4231	5348	Sulcia_SMOLIH	89.109			Retain
BOTSP2_000000188484	Sulcia	21.99	100.211	5307	Sulcia_SMOLIH	90.048			Retain
BOTSP2_000000265743	Sulcia	28.31	22.9154	5128	Sulcia_SMASICLA	89.752			Retain
BOTSP2_000000061503	Sulcia	41.13	119.429	4850	Sulcia_SMOLIH	94.874			Retain
BOTSP2_000000325538	Sulcia	25.01	15.1901	4434	Sulcia_SMOLIH	87.356			Retain
BOTSP2_000000041866	Sulcia	23.51	127.416	4292	Sulcia_SMPSPU	79.104			Retain
BOTSP2_000000233606	Sulcia	23.21	140.326	4238	Sulcia_SMOLIH	90.095			Retain
BOTSP2_000000263424	Sulcia	24.66	47.4188	4090	Sulcia_SMASICLA	91.739			Retain
BOTSP2_000000160765	Sulcia	22.77	112.49	3659	Sulcia_SMHYALUT	92.361			Retain
BOTSP2_000000156017	Sulcia	22.77	52.7762	3507	Sulcia_SMASICLA	91.222			Retain
BOTSP2_000000276128	Sulcia	26.75	17.1261	3489	Sulcia_SMASICLA	90.044			Retain
BOTSP2_000000277969	Sulcia	24.96	12.1515	3471	Sulcia_SMHYALUT	81.754			Retain
BOTSP2_000000209263	Sulcia	23.71	62.2212	3287	Sulcia_SMOLIH	92.402			Retain
BOTSP2_000000273563	Sulcia	21.43	48.9196	3161	Sulcia_SMOLIH	88.717			Retain
BOTSP2_000000039213	Sulcia	31.28	17.4995	2969	Sulcia_SMASICLA	92.328			Retain
BOTSP2_000000104988	Sulcia	26.39	73.8448	2822	Sulcia_SMASICLA	91.064			Retain
BOTSP2_000000289949	Sulcia	27.74	12.2355	2620	Sulcia_SMASICLA	94.211			Retain
BOTSP2_000000179411	Sulcia	23.11	78.0437	2405	Sulcia_SMHYALUT	90.865			Retain
BOTSP2_000000255748	Sulcia	22.81	90.6473	2370	Sulcia_SMOLIH	92.23			Retain
BOTSP2_000000272350	Sulcia	25.98	104.245	2339	Sulcia_Macrosteles_alevis	73.077			Retain
BOTSP2_000000060805	Sulcia	23.64	70.7336	2335	Sulcia_SMHYALUT	92.503			Retain
BOTSP2_000000196357	Sulcia	24	64.0571	2313	Sulcia_SMHYALUT	93.547			Retain
BOTSP2_000000190053	Sulcia	36.48	20.2574	2308	Sulcia_SMOLIH	93.223			Retain
BOTSP2_000000245588	Sulcia	32.85	9.9598	2286	Sulcia_SMOMMDIS	86.558			Retain
BOTSP2_000000013393	Sulcia	31.89	7.1586	2182	Sulcia_SMASICLA	92.268			Retain
BOTSP2_000000285074	Sulcia	21.12	72.0912	2117	Sulcia_SMHYALUT	89.818			Retain
BOTSP2_000000220832	Sulcia	36.95	10.4673	2110	Sulcia_SMOMMDIS	94.372			Retain
BOTSP2_000000158811	Sulcia	20.6	87.0233	1891	Sulcia_SMHYALUT	91.174			Retain
BOTSP2_000000287857	Sulcia	28.09	200.843	1739	Sulcia_SMASICLA	85.147			Retain
BOTSP2_000000149612	Sulcia	20.53	92.7862	1735	Sulcia_SMHYALUT	92.636			Retain
BOTSP2_000000300205	Sulcia	27.17	279.914	1568	Sulcia_SMPENROR	78.714			Retain
BOTSP2_000000063264	Sulcia	28.54	13.4733	1557	Sulcia_SMASICLA	98.519			Retain
BOTSP2_000000001862	Sulcia	33.25	7.9523	1550	Sulcia_SMASICLA	93.284			Retain
BOTSP2_000000146325	Sulcia	27.83	149.37	1545	Sulcia_SMASICLA	95.829			Retain
BOTSP2_000000180487	Sulcia	27.86	13.9443	1473	Sulcia_SMHYALUT	88.229			Retain
BOTSP2_000000292737	Sulcia	22.11	185.099	1416	Sulcia_SMASICLA	91.946			Retain
BOTSP2_000000093863	Sulcia	47.8	10.5942	1316	Sulcia_SMPARIOC	95.05			Retain
BOTSP2_000000173150	Sulcia	29.13	46.3057	1292	Sulcia_SMASICLA	95.506			Retain
BOTSP2_000000073052	Sulcia	35.14	9.7357	1290	Sulcia_SMOMMDIS	89.855			Retain
BOTSP2_000000305054	Sulcia	35.28	6.37	1219	Sulcia_SMASICLA	92.92			Retain
BOTSP2_000000253998	Sulcia	37.3	7.7957	1106	Sulcia_SMRANEDI	96.154			Retain
BOTSP2_000000316931	Sulcia	26.71	10.477	1000	Sulcia_SMOMMDIS	89.952			Retain
BOTSP2_000000011014	Vidania	28.08	8.9608	1173	Vidania_fulgoroideae_OLIH_CP028360	89.474			Retain
BOTSP2_000000116918	Vidania	22.27	80.2623	1582	Vidania_VFTETIMP	89.333			Retain
BOTSP2_000000058470	Vidania	27.54	78.5787	1671	Vidania_fulgoroideae_OLIH_CP028360	74.648			Retain
BOTSP2_000000161685	Vidania	25.28	66.6847	1738	Vidania_VFSCODIS	80			Retain
BOTSP2_000000262832	Vidania	22.6	89.5229	1750	Vidania_VFCIXIUS	77.049			Retain
BOTSP2_000000112886	Vidania	21.31	87.0361	1941	Vidania_VFOMMLON	82.178			Retain
BOTSP2_000000178540	Vidania	24.73	126.37	1956	Vidania_VFPYRVIR	89.552			Retain
BOTSP2_000000081679	Vidania	27.75	67.9375	2031	Vidania_VFASICLA	85.915			Retain
BOTSP2_000000024129	Vidania	27.93	81.7179	2818	Vidania_VFPENROR	76.977			Retain
BOTSP2_000000115239	Vidania	27.41	120.548	3463	Vidania_VFCALBON2	72.176			Retain
BOTSP2_000000092671	Vidania	24.73	114.473	3610	Vidania_VFOMMLON	90.278			Retain
BOTSP2_000000254395	Vidania	25.4	118.091	3783	Vidania_VFPENROR	72.85			Retain
BOTSP2_000000186494	Vidania	24.62	113.587	4738	Vidania_VFPENVAR	79.837			Retain
BOTSP2_000000017553	Vidania	24.83	133.089	5317	Vidania_VFCIXIUS	74.426			Retain
BOTSP2_000000192549	Vidania	35.02	104.312	6587	Vidania_VFHYALUT	81.505			Retain
LYNSP_000000111320	bin1	64.95	1350.85	376207	Rhodanobacter denitrificans strain 2APBS1: complete genome	88.67	Rhodanobacter sp. C06	83.76	Retain
LYNSP_000000075902	bin1	64.79	3401.25	260042	Rhodanobacter glycinis strain T01E-68 chromosome: complete genome	85.9	Rhodanobacter sp. DHG33	94.93	Retain
LYNSP_000000171290	bin1	65.26	1177.64	177869	Rhodanobacter denitrificans strain 2APBS1: complete genome	79.02	Rhodanobacter sp. DHG33	83.83	Retain
LYNSP_000000084680	bin1	65.39	1189.96	170804	Rhodanobacter denitrificans strain 2APBS1: complete genome	86.43	Rhodanobacter sp. DHG33	91.52	Retain
LYNSP_000000022739	bin1	65.53	1254.47	167560	Rhodanobacter denitrificans strain 2APBS1: complete genome	82.91	Rhodanobacter sp. MP1X3	76.22	Retain
LYNSP_000000174252	bin1	66.09	1256.32	154613	Dyella japonica A8: complete genome	81.33	Rhodanobacter sp. DHG33	90.42	Retain
LYNSP_000000155653	bin1	64.37	1089.87	130135	Rhodanobacter sp. FDAARGOS 1247 strain FDAARGOS_1247 chromosome: complete genome	78.16	Dyella ginsengisoli	91.54	Retain
LYNSP_000000056097	bin1	62.7	1611.95	126450	Dyella thiooxydans strain ATSB10: complete genome	86.36	Rhodanobacter sp. DHB23	87.93	Retain
LYNSP_000000149030	bin1	65.43	1118.2	115674	Rhodanobacter denitrificans strain 2APBS1: complete genome	83.64	Sorangium cellulosum	61.61	Retain
LYNSP_000000074905	bin1	65.82	1597.72	102903	Rhodanobacter denitrificans strain 2APBS1: complete genome	84.11	Rhodanobacter sp. DHG33	90.93	Retain
LYNSP_000000128725	bin1	64.99	1334.52	86042	Rhodanobacter denitrificans strain 2APBS1: complete genome	88.79	Rhodanobacter sp. DHG33	95.61	Retain
LYNSP_000000180285	bin1	66.43	1095.8	78099	Rhodanobacter denitrificans strain 2APBS1: complete genome	82.2	Rhodanobacter sp. 7MK24	84.79	Retain
LYNSP_000000022471	bin1	62.65	1161.61	74928	Rhodanobacter glycinis strain T01E-68 chromosome: complete genome	82.89	Rhodanobacter sp. DHB23	90.79	Retain
LYNSP_000000094959	bin1	64.31	1260.92	73920	Dyella japonica A8: complete genome	86.8	Rhodanobacter sp.	92.05	Retain
LYNSP_000000136778	bin1	65.36	1224.19	66594	Rhodanobacter sp. FDAARGOS 1247 strain FDAARGOS_1247 chromosome: complete genome	83.5	Dyella sp. AtDHG13	93.54	Retain
LYNSP_000000061603	bin1	65.94	1235.35	65769	Rhodanobacter glycinis strain T01E-68 chromosome: complete genome	90.78	Rhodanobacter sp. PCA2	77.83	Retain
LYNSP_000000236760	bin1	63.86	1474.21	63468	Rhodanobacter denitrificans strain 2APBS1: complete genome	83.11	Rhodanobacter sp.	83.06	Retain
LYNSP_000000172504	bin1	65.87	1176.41	60450	Rhodanobacter glycinis strain T01E-68 chromosome: complete genome	85.29	Rhodanobacter sp. 7MK24	89.44	Retain
LYNSP_000000140910	bin1	65.39	1038.23	56454	Rhodanobacter glycinis strain T01E-68 chromosome: complete genome	79.27	Dorcoceras hygrometricum	80.6	Retain
LYNSP_000000171211	bin1	64.86	1473.99	53283	Rhodanobacter denitrificans strain 2APBS1: complete genome	79.09	Rhodanobacter sp. DHB23	85.6	Retain
LYNSP_000000067510	bin1	63.43	1556.49	51572	Rhodanobacter sp. FDAARGOS 1247 strain FDAARGOS_1247 chromosome: complete genome	90.31	unclassified Xanthomonas	81.18	Retain
LYNSP_000000066919	bin1	66.28	1079.26	51547	Rhodanobacter sp. FDAARGOS 1247 strain FDAARGOS_1247 chromosome: complete genome	80.87	Aureobasidium melanogenum	76.35	Retain
LYNSP_000000223104	bin1	65.81	978.872	48371	Rhodanobacter denitrificans strain 2APBS1: complete genome	84.75	Dyella monticola	79.55	Retain
LYNSP_000000010110	bin1	62.33	1857.28	47962	Rhodanobacter denitrificans strain 2APBS1: complete genome	88.2	Rhodanobacter sp. DHG33	90.53	Retain
LYNSP_000000054273	bin1	64.16	1479.92	47166	Rhodanobacter glycinis strain T01E-68 chromosome: complete genome	78.79	Rhodanobacter sp. DHG33	92.08	Retain
LYNSP_000000119851	bin1	66.13	1576.86	46208	Rhodanobacter denitrificans strain 2APBS1: complete genome	81.48	Rhodanobacter sp. C06	82.05	Retain
LYNSP_000000160036	bin1	66.12	1389.24	43765	Rhodanobacter glycinis strain T01E-68 chromosome: complete genome	81.46	Rhodanobacter sp. DHG33	88.17	Retain
LYNSP_000000136981	bin1	65.32	1774.27	42892	Rhodanobacter glycinis strain T01E-68 chromosome: complete genome	80.88	Rhodanobacter sp. DHG33	89.93	Retain
LYNSP_000000234265	bin1	65.64	1024.64	41410	Rhodanobacter denitrificans strain 2APBS1: complete genome	80.71	Rhodanobacter sp. DHG33	84.17	Retain
LYNSP_000000187066	bin1	65.46	1239.17	39174	Rhodanobacter denitrificans strain 2APBS1: complete genome	77.14	Rhodanobacter sp. DHG33	92.87	Retain
LYNSP_000000030779	bin1	64.38	1308.17	38451	Rhodanobacter denitrificans strain 2APBS1: complete genome	85.82	Dyella	95.22	Retain
LYNSP_000000146919	bin1	65.83	1202.02	34757	Rhodanobacter denitrificans strain 2APBS1: complete genome	79.08	Rhodanobacter sp. DHG33	88.06	Retain
LYNSP_000000201098	bin1	64.07	947.792	33675	Rhodanobacter glycinis strain T01E-68 chromosome: complete genome	82.22	Dyella thiooxydans	80.45	Retain
LYNSP_000000020692	bin1	67.16	1088.65	27461	Rhodanobacter denitrificans strain 2APBS1: complete genome	85.32	Rhodanobacter sp. DHG33	96.2	Retain
LYNSP_000000071673	bin1	62.81	1467	25838	Burkholderia sp. KBS0801 chromosome 2: complete sequence	86.56	Rhodanobacter sp. DHG33	94.68	Retain
LYNSP_000000062366	bin1	65.44	1119.67	20809	Rhodanobacter denitrificans strain 2APBS1: complete genome	78.99	Rhodanobacter thiooxydans	84.86	Retain
LYNSP_000000052978	bin1	64.82	1238.08	18663	Rhodanobacter denitrificans strain 2APBS1: complete genome	85.31	Rhodanobacter sp. DHG33	92.11	Retain
LYNSP_000000149482	bin1	64.17	1265.11	16685	Rhodanobacter sp. FDAARGOS 1247 strain FDAARGOS_1247 chromosome: complete genome	89.41	Rhodanobacter sp. 7MK24	97.98	Retain
LYNSP_000000209005	bin1	62.67	1465.21	16340	Rhodanobacter denitrificans strain 2APBS1: complete genome	85.84	Rhodanobacter sp. 7MK24	93.02	Retain
LYNSP_000000165726	bin1	63.39	1195.4	8979	Rhodanobacter denitrificans strain 2APBS1: complete genome	79.72	Rhodanobacter sp. DHB23	90.66	Retain
LYNSP_000000044330	bin1	65.93	1175.31	8875	Rhodanobacter denitrificans strain 2APBS1: complete genome	83.88	Rhodanobacter sp. DHB23	91.87	Retain
LYNSP_000000222557	bin1	63.03	1226.6	8453	Xanthomonas campestris strain M28 chromosome: complete genome	74.8	Rhodanobacter sp. PCA2	82.43	Retain
LYNSP_000000060879	bin1	60.86	1640.51	6361	Rhodanobacter sp. FDAARGOS 1247 strain FDAARGOS_1247 chromosome: complete genome	88.57	Xanthomonadaceae bacterium	66.03	Retain
LYNSP_000000153513	bin1	62.46	1287.25	2344	Aerosticca soli DNA: complete genome	80.32	Rhodanobacter sp. DHG33	94.19	Retain
LYNSP_000000161377	bin1	65.33	1932.25	1194	Rhodanobacter denitrificans strain 2APBS1: complete genome	91.21	Rhodanobacter sp. PCA2	98.74	Retain
LYNSP_000000149017	bin1	64.61	1106.78	178686	Pseudomonas aeruginosa strain PAC6 chromosome: complete genome	79.98	Dyella monticola	80.16	Retain
LYNSP_000000067359	bin1	66.71	1084.29	5617	Schlegelella thermodepolymerans strain DSM 15344 chromosome: complete genome	87.23	Dyella sp. ASV24	61.55	Retain
LYNSP_000000229414	bin1	68.69	783.076	1881	Thauera sp. K11 chromosome: complete genome	87.74	Rhodanobacter sp.	72.94	Retain
LYNSP_000000230799	bin1	67.73	832.769	1599	Bosea vaviloviae strain Vaf18 chromosome: complete genome	73.65	Rhodanobacter sp.	72.15	Retain
LYNSP_000000138208	bin1	68.9	1585.76	1032	#N/A	#N/A	Rhodanobacter sp. DHB23	78.36	Retain
LYNSP_000000065766	bin1	65.73	2029.1	20680	Xanthomonas theicola strain CFBP 4691 chromosome: complete genome	94.31	Xanthomonas campestris	88.16	Remove
LYNSP_000000150931	bin1	55.5	2832.48	5481	Rhodanobacter sp. FDAARGOS 1247 strain FDAARGOS_1247 chromosome: complete genome	92.32	Burkholderia pseudomallei	82.79	Remove
LYNSP_000000148604	bin1	59.44	2715.05	1563	Acidihalobacter yilgarnenesis strain F5 chromosome: complete genome	75.88	Sphingomonadales bacterium	79.53	Remove
LYNSP_000000041172	bin1	63.92	24537.7	1203	Schlegelella thermodepolymerans strain DSM 15344 chromosome: complete genome	79.73	Luteimonas sp. SJ-92	85.89	Remove
LYNSP_000000117522	bin1	60.64	2620.04	26974	Xanthomonas albilineans str. GPE PC73: plasmid: complete genome	84.18	Xanthomonas albilineans	90.46	Remove
LYNSP_000000035734	bin2	21.93	1517.77	632662	Bartonella ancashensis strain 20.00: complete genome	89.08	Candidatus Tokpelaia hoelldoblerii	81.67	Retain
LYNSP_000000166998	Sulcia	22.77	67.2026	153004	Sulcia_SMRANEDI	96.177			Retain
LYNSP_000000133684	Vidania	19.2	70.3692	127663	Vidania_VFRANSCY	83.212			Retain
SACSP1_000000097036	bin1	47.89	109.673	938604	Sodalis glossinidius str. &apos;morsitans&apos; DNA: complete genome	92.28	Serratia fonticola	82.12	Retain
SACSP1_000000015704	bin1	49.12	90.982	257900	Sodalis glossinidius str. &apos;morsitans&apos; DNA: complete genome	89.49	Astraeus odoratus	60.78	Retain
SACSP1_000000130925	bin1	46.8	110.479	255701	Sodalis glossinidius str. &apos;morsitans&apos; isolate B4 genome assembly: chromosome: SgGMMB4_chromosome	90.9	Astraeus odoratus	78.87	Retain
SACSP1_000000108472	bin1	47.6	107.977	173571	Sodalis glossinidius str. &apos;morsitans&apos; isolate B4 genome assembly: chromosome: SgGMMB4_chromosome	91.97	Sodalis glossinidius str. &apos;morsitans&apos;	91.07	Retain
SACSP1_000000028896	bin1	48.93	102.353	157749	Sodalis glossinidius str. &apos;morsitans&apos; DNA: complete genome	93.13	Sodalis glossinidius str. &apos;morsitans&apos;	92.34	Retain
SACSP1_000000133166	bin1	48.96	88.657	140557	Sodalis glossinidius str. &apos;morsitans&apos; DNA: complete genome	91.36	Klebsiella pneumoniae	82.72	Retain
SACSP1_000000097175	bin1	47.95	94.922	122974	Sodalis glossinidius str. &apos;morsitans&apos; isolate B4 genome assembly: chromosome: SgGMMB4_chromosome	91.82	Astraeus odoratus	67.26	Retain
SACSP1_000000042763	bin1	47.55	101.089	110533	Sodalis glossinidius str. &apos;morsitans&apos; DNA: complete genome	93.32	Sodalis glossinidius str. &apos;morsitans&apos;	94.8	Retain
SACSP1_000000043850	bin1	49.09	97.357	101599	Sodalis glossinidius str. &apos;morsitans&apos; isolate B4 genome assembly: chromosome: SgGMMB4_chromosome	91.84	Candidatus Sodalis sp. SoCistrobi	93.19	Retain
SACSP1_000000104633	bin1	48.49	92.909	99138	Sodalis glossinidius str. &apos;morsitans&apos; isolate B4 genome assembly: chromosome: SgGMMB4_chromosome	92.95	Sodalis glossinidius str. &apos;morsitans&apos;	94.67	Retain
SACSP1_000000034331	bin1	46.36	95.756	90858	Sodalis praecaptivus strain HS1: complete genome	89.38	Sodalis-like symbiont of Philaenus spumarius	81.23	Retain
SACSP1_000000096471	bin1	47.15	93.512	84687	Sodalis glossinidius str. &apos;morsitans&apos; isolate B4 genome assembly: chromosome: SgGMMB4_chromosome	90.9	Sodalis glossinidius str. &apos;morsitans&apos;	90.75	Retain
SACSP1_000000131539	bin1	47.65	94.224	83774	Sodalis glossinidius str. &apos;morsitans&apos; isolate B4 genome assembly: chromosome: SgGMMB4_chromosome	90.15	Candidatus Sodalis endolongispinus	92.71	Retain
SACSP1_000000028000	bin1	49.25	108.123	64703	Sodalis glossinidius str. &apos;morsitans&apos; isolate B4 genome assembly: chromosome: SgGMMB4_chromosome	92.93	Sodalis glossinidius str. &apos;morsitans&apos;	89.05	Retain
SACSP1_000000010048	bin1	47.92	95.668	63903	Sodalis glossinidius str. &apos;morsitans&apos; DNA: complete genome	91.61	Hafnia alvei	74.2	Retain
SACSP1_000000043475	bin1	48	104.975	59905	Sodalis glossinidius str. &apos;morsitans&apos; DNA: complete genome	93.7	Sodalis praecaptivus	97.51	Retain
SACSP1_000000051158	bin1	47.9	93.986	41178	Sodalis glossinidius str. &apos;morsitans&apos; DNA: complete genome	89.89	Sodalis glossinidius str. &apos;morsitans&apos;	93.56	Retain
SACSP1_000000030101	bin1	47.8	98.071	40634	Sodalis glossinidius str. &apos;morsitans&apos; isolate B4 genome assembly: chromosome: SgGMMB4_chromosome	88.22	Candidatus Sodalis sp. SoCistrobi	93.32	Retain
SACSP1_000000129941	bin1	49.19	103.958	35696	Sodalis glossinidius str. &apos;morsitans&apos; DNA: complete genome	92.51	Sodalis glossinidius str. &apos;morsitans&apos;	95.5	Retain
SACSP1_000000048590	bin1	47.18	82.439	35672	Sodalis glossinidius str. &apos;morsitans&apos; isolate B4 genome assembly: chromosome: SgGMMB4_chromosome	91.71	Candidatus Sodalis sp. SoCistrobi	93.17	Retain
SACSP1_000000082762	bin1	48.13	93.134	32013	Sodalis glossinidius str. &apos;morsitans&apos; DNA: complete genome	87.91	Sodalis glossinidius str. &apos;morsitans&apos;	95.38	Retain
SACSP1_000000049455	bin1	47.5	94.982	16767	Sodalis glossinidius str. &apos;morsitans&apos; DNA: complete genome	87.98	Candidatus Sodalis sp. SoCistrobi	92.68	Retain
SACSP1_000000104774	bin1	47.16	92.916	14935	Sodalis glossinidius str. &apos;morsitans&apos; isolate B4 genome assembly: chromosome: SgGMMB4_chromosome	91.3	Sodalis glossinidius str. &apos;morsitans&apos;	92.38	Retain
SACSP1_000000057155	bin1	49.09	92.485	12923	Sodalis praecaptivus strain HS1: complete genome	84.22	Sodalis-like symbiont of Philaenus spumarius	93.06	Retain
SACSP1_000000067565	bin2	24.27	857.613	191751	Buchnera aphidicola (Cinara curvipes) strain BuCicurvipes genome assembly: chromosome: 1	81.28	Candidatus Tokpelaia sp. JSC189	76.03	Retain
SACSP1_000000108264	bin2	24.17	687.795	101862	Bartonella schoenbuchensis R1 genome	77.23	Candidatus Tokpelaia sp.	70.23	Retain
SACSP1_000000052284	bin2	23.45	774.147	97130	Bartonella ancashensis strain 20.00: complete genome	74.95	Symbiodinium microadriaticum	60.11	Retain
SACSP1_000000110282	bin2	23.6	759.586	89460	Candidatus Pelagibacter sp. RS40 genome	77.33	Lupinus albus	67.83	Retain
SACSP1_000000082606	bin2	26.86	818.548	33549	Bartonella ancashensis strain 20.00: complete genome	88.91	Candidatus Tokpelaia sp. JSC189	56.56	Retain
SACSP1_000000018408	bin2	23	892.415	32457	Bartonella kosoyi strain Tel Aviv chromosome: complete genome	70.77	Candidatus Tokpelaia sp. JSC189	73.24	Retain
SACSP1_000000131008	bin2	23.97	904.931	31928	Bartonella sp. Raccoon60: complete genome	73.15	Candidatus Tokpelaia sp. JSC189	56.42	Retain
SACSP1_000000051385	bin2	26.2	993.747	20503	Bartonella bacilliformis strain KC584 chromosome: complete genome	75.5	Candidatus Tokpelaia hoelldoblerii	81.51	Retain
SACSP1_000000031947	bin2	21.98	717.689	14490	Bartonella sp. 1-1C chromosome: complete genome	76.42	Brevundimonas sp.	48.55	Retain
SACSP1_000000110505	bin2	21.16	657.008	10872	Bartonella sp. Raccoon60: complete genome	74.46	Candidatus Tokpelaia sp. JSC189	68.83	Retain
SACSP1_000000091407	bin2	24.93	849.669	8099	Enterobacteriaceae bacterium symbiont of Paracoccus marginatus isolate MEPMAR genome assembly: chromosome: I	78.73	Bartonella sp. HY038	64.6	Retain
SACSP1_000000100116	bin2	23.63	785.445	7619	Bartonella apis strain BBC0244: complete genome	91.18	Ensifer adhaerens	54.46	Retain
SACSP1_000000101360	bin2	24.08	789.297	4822	Bartonella sp. JB63: complete genome	74.47	Candidatus Tokpelaia sp. JSC085	66.99	Retain
SACSP1_000000074038	bin2	23.35	705.265	22892	Enterobacteriaceae endosymbiont of Donacia proxima isolate DproxSym chromosome	73.16	Bartonella ancashensis	78.07	Retain
SACSP1_000000110815	bin2	19.59	560.208	9713	Buchnera aphidicola str. Ua (Uroleucon ambrosiae): complete genome	85.71	Candidatus Tokpelaia sp. JSC161	37.24	Retain
SACSP1_000000124171	Vidania	29.44	1996.7	50396	Vidania_VFKELRIB	87.32			Retain
OECLEU_000000369018	bin2	53	12.191	38133	Candidatus Tokpelaia hoelldoblerii isolate Hsal: complete genome	77.37	Candidatus Tokpelaia sp. JSC189	78.88	Retain
OECLEU_000000083918	bin2	53.51	10.507	36293	Candidatus Tokpelaia hoelldoblerii isolate Hsal: complete genome	82.44	Candidatus Tokpelaia hoelldoblerii	87.68	Retain
OECLEU_000000431579	bin2	52.34	11.508	31164	Candidatus Tokpelaia hoelldoblerii isolate Hsal: complete genome	80.67	Phyllobacteriaceae bacterium	73.77	Retain
OECLEU_000000399740	bin2	53.38	11.579	23841	Brucella intermedia strain ZJ499 chromosome 2: complete sequence	77.99	Candidatus Tokpelaia sp. JSC189	82.89	Retain
OECLEU_000000324323	bin2	54.04	11.725	23153	Candidatus Tokpelaia hoelldoblerii isolate Hsal: complete genome	75.8	Candidatus Tokpelaia sp. JSC189	80.37	Retain
OECLEU_000000334009	bin2	48.62	11.052	21611	Mesorhizobium australicum WSM2073: complete genome	77.57	Candidatus Tokpelaia hoelldoblerii	88.7	Retain
OECLEU_000000174543	bin2	53.09	12.395	19315	Candidatus Tokpelaia hoelldoblerii isolate Hsal: complete genome	80.53	Candidatus Tokpelaia sp. JSC189	83.6	Retain
OECLEU_000000043518	bin2	51.4	11.404	17787	Candidatus Tokpelaia hoelldoblerii isolate Hsal: complete genome	81.37	Bartonella sp. M0283	82.37	Retain
OECLEU_000000203074	bin2	47.54	10.761	16614	Candidatus Tokpelaia hoelldoblerii isolate Hsal: complete genome	75.74	Candidatus Tokpelaia sp. JSC189	78.84	Retain
OECLEU_000000306499	bin2	48.84	11.51	16197	Candidatus Tokpelaia hoelldoblerii isolate Hsal: complete genome	79.07	Bartonella sp. HY038	87.41	Retain
OECLEU_000000287183	bin2	49.71	13.483	16046	Candidatus Tokpelaia hoelldoblerii isolate Hsal: complete genome	77.74	Candidatus Tokpelaia sp. JSC189	80.09	Retain
OECLEU_000000222496	bin2	56	10.931	15657	Mesorhizobium huakuii 7653R chromosome: complete genome	77.12	Bartonella sp. HY038	77.37	Retain
OECLEU_000000368199	bin2	53.3	12.802	15562	Rhizobium bangladeshense strain BLR175 chromosome: complete genome	81.56	Candidatus Tokpelaia sp. JSC189	79.62	Retain
OECLEU_000000347772	bin2	56.2	11.915	15214	Candidatus Tokpelaia hoelldoblerii isolate Hsal: complete genome	76.65	Candidatus Tokpelaia hoelldoblerii	60.96	Retain
OECLEU_000000080865	bin2	51.21	11.286	15212	Brucella sp. 2280 chromosome 1: complete sequence	73.35	Candidatus Tokpelaia sp.	78.49	Retain
OECLEU_000000317358	bin2	52.85	12.111	15125	Candidatus Tokpelaia hoelldoblerii isolate Hsal: complete genome	79.76	Candidatus Tokpelaia sp. JSC189	77.82	Retain
OECLEU_000000138018	bin2	51	16.185	14670	Brucella sp. BO2 chromosome 2: complete sequence	76.09	Brucella endophytica	80.59	Retain
OECLEU_000000237965	bin2	52.96	10.502	14531	Candidatus Tokpelaia hoelldoblerii isolate Hsal: complete genome	78.95	Candidatus Tokpelaia sp. JSC189	81.45	Retain
OECLEU_000000335741	bin2	52.11	10.666	14418	Candidatus Tokpelaia hoelldoblerii isolate Hsal: complete genome	80.99	Candidatus Tokpelaia sp. JSC189	87.82	Retain
OECLEU_000000228637	bin2	53.8	13.009	14119	Phyllobacterium zundukense strain Tri-48 chromosome: complete genome	75.89	Candidatus Tokpelaia sp. JSC189	72.48	Retain
OECLEU_000000013292	bin2	47.8	10.303	14016	Candidatus Tokpelaia hoelldoblerii isolate Hsal: complete genome	83.19	Candidatus Tokpelaia sp. JSC189	86.74	Retain
OECLEU_000000233252	bin2	54.91	11.437	13761	Candidatus Tokpelaia hoelldoblerii isolate Hsal: complete genome	78.75	Candidatus Tokpelaia sp. JSC189	85.14	Retain
OECLEU_000000455724	bin2	53.39	12.049	13640	Candidatus Tokpelaia hoelldoblerii isolate Hsal: complete genome	83.68	Candidatus Tokpelaia hoelldoblerii	93.2	Retain
OECLEU_000000041402	bin2	53.57	10.818	13432	Candidatus Tokpelaia hoelldoblerii isolate Hsal: complete genome	73.33	Candidatus Tokpelaia sp. JSC189	74.02	Retain
OECLEU_000000452511	bin2	53.42	11.521	13326	Candidatus Tokpelaia hoelldoblerii isolate Hsal: complete genome	76.38	Candidatus Tokpelaia hoelldoblerii	75.62	Retain
OECLEU_000000049804	bin2	51.91	11.729	13222	Candidatus Tokpelaia hoelldoblerii isolate Hsal: complete genome	81.05	Candidatus Tokpelaia sp. JSC189	91.15	Retain
OECLEU_000000294935	bin2	54.15	10.264	13133	Candidatus Tokpelaia hoelldoblerii isolate Hsal: complete genome	74.36	Bartonella sp. HY038	71.98	Retain
OECLEU_000000250728	bin2	55.3	10.453	13099	Phyllobacterium sp. 628 chromosome: complete genome	79.9	Candidatus Tokpelaia sp. JSC189	77.82	Retain
OECLEU_000000345217	bin2	50.53	11.799	12993	Candidatus Tokpelaia hoelldoblerii isolate Hsal: complete genome	82.38	Candidatus Tokpelaia hoelldoblerii	88.78	Retain
OECLEU_000000242114	bin2	54.7	11.818	12927	Candidatus Tokpelaia hoelldoblerii isolate Hsal: complete genome	77.16	Candidatus Tokpelaia hoelldoblerii	81.73	Retain
OECLEU_000000275908	bin2	53	11.244	12690	Candidatus Tokpelaia hoelldoblerii isolate Hsal: complete genome	80.88	Candidatus Tokpelaia sp. JSC189	84.89	Retain
OECLEU_000000322796	bin2	51.51	10.194	12628	Mesorhizobium terrae strain NIBRBAC000500504 chromosome: complete genome	78.42	Candidatus Tokpelaia hoelldoblerii	92.41	Retain
OECLEU_000000235662	bin2	52.35	10.031	12465	Candidatus Tokpelaia hoelldoblerii isolate Hsal: complete genome	75.69	Candidatus Tokpelaia hoelldoblerii	84.91	Retain
OECLEU_000000268786	bin2	52	11.357	12211	Candidatus Tokpelaia hoelldoblerii isolate Hsal: complete genome	75.82	Candidatus Tokpelaia sp. JSC189	89.77	Retain
OECLEU_000000291777	bin2	55.23	13.237	12194	Candidatus Tokpelaia hoelldoblerii isolate Hsal: complete genome	77.25	Brucella intermedia	80.9	Retain
OECLEU_000000253287	bin2	54.16	12.235	12129	Candidatus Tokpelaia hoelldoblerii isolate Hsal: complete genome	80.51	Candidatus Tokpelaia sp. JSC189	85.89	Retain
OECLEU_000000372417	bin2	55.39	14.101	12108	Candidatus Tokpelaia hoelldoblerii isolate Hsal: complete genome	82.88	Bartonella sp. HY038	75.31	Retain
OECLEU_000000481224	bin2	50.45	10.185	12000	Candidatus Tokpelaia hoelldoblerii isolate Hsal: complete genome	80.53	Candidatus Tokpelaia sp. JSC189	80.07	Retain
OECLEU_000000442628	bin2	50.48	10.693	11654	Ochrobactrum anthropi strain OAB chromosome 1: complete sequence	74.16	Bartonella apis	59.35	Retain
OECLEU_000000152243	bin2	53.47	13.228	11646	Brucella pituitosa strain AA2	97.33	Candidatus Tokpelaia sp. JSC189	72.79	Retain
OECLEU_000000424170	bin2	51.34	10.27	11452	Candidatus Tokpelaia hoelldoblerii isolate Hsal: complete genome	82.76	Candidatus Tokpelaia hoelldoblerii	94.23	Retain
OECLEU_000000338663	bin2	52.84	11.544	11423	Ochrobactrum sp. MT180101 chromosome 1: complete sequence	77.96	uncultured Hyphomicrobiales bacterium	82.45	Retain
OECLEU_000000105718	bin2	55.62	12.275	11353	Brucella sp. BO3 chromosome 1: complete sequence	75.22	Candidatus Tokpelaia sp. JSC085	52.51	Retain
OECLEU_000000108998	bin2	57.54	13.79	11311	Rhizobium leguminosarum	75.58	Candidatus Tokpelaia hoelldoblerii	77.99	Retain
OECLEU_000000205215	bin2	54.91	11.879	11201	Neorhizobium sp. NCHU2750 chromosome: complete genome	78.47	Brucella anthropi	60.79	Retain
OECLEU_000000050126	bin2	47.14	10.042	11080	Candidatus Tokpelaia hoelldoblerii isolate Hsal: complete genome	73.13	Candidatus Tokpelaia sp. JSC188	53.48	Retain
OECLEU_000000212882	bin2	52.69	9.057	10950	Candidatus Tokpelaia hoelldoblerii isolate Hsal: complete genome	80.74	Candidatus Tokpelaia sp. JSC189	85.8	Retain
OECLEU_000000352505	bin2	50.4	21.105	10375	Candidatus Tokpelaia hoelldoblerii isolate Hsal: complete genome	82.29	Bartonella sp. HY038	89.55	Retain
OECLEU_000000513230	bin2	51.97	11.387	10287	Candidatus Tokpelaia hoelldoblerii isolate Hsal: complete genome	97.2	Candidatus Tokpelaia sp. JSC189	71.29	Retain
OECLEU_000000025637	bin2	52.87	12.192	10258	Candidatus Tokpelaia hoelldoblerii isolate Hsal: complete genome	80.85	Candidatus Tokpelaia sp. JSC189	85.01	Retain
OECLEU_000000475549	bin2	50.39	11.562	10036	Bartonella sp. HY038 chromosome: complete genome	86.34	Candidatus Tokpelaia sp. JSC189	75.39	Retain
OECLEU_000000272020	bin2	52.44	11.379	9751	Candidatus Tokpelaia hoelldoblerii isolate Hsal: complete genome	80.59	nclassified Bartonella	82.46	Retain
OECLEU_000000144332	bin2	57.7	14.122	9653	Candidatus Tokpelaia hoelldoblerii isolate Hsal: complete genome	84.32	Candidatus Tokpelaia sp. JSC189	73.08	Retain
OECLEU_000000303262	bin2	57.18	11.011	9638	Candidatus Tokpelaia hoelldoblerii isolate Hsal: complete genome	74.17	Candidatus Tokpelaia sp. JSC189	77.51	Retain
OECLEU_000000477033	bin2	53.76	10.484	9622	Candidatus Tokpelaia hoelldoblerii isolate Hsal: complete genome	76.21	Candidatus Tokpelaia sp. JSC189	76.53	Retain
OECLEU_000000519553	bin2	53.36	11.957	9622	Rhizobium daejeonense strain KACC 13094 plasmid unnamed3: complete sequence	77.9	Candidatus Tokpelaia hoelldoblerii	74.04	Retain
OECLEU_000000155583	bin2	50.11	11.224	9340	Candidatus Tokpelaia hoelldoblerii isolate Hsal: complete genome	79.49	Candidatus Tokpelaia sp. JSC189	84.86	Retain
OECLEU_000000056267	bin2	49.47	9.284	9319	Brucella pituitosa strain AA2 chromosome 3: complete sequence	75.23	Candidatus Tokpelaia sp. JSC189	90.49	Retain
OECLEU_000000345205	bin2	52.02	8.963	9066	Candidatus Tokpelaia hoelldoblerii isolate Hsal: complete genome	77.9	Candidatus Tokpelaia sp. JSC189	81.89	Retain
OECLEU_000000512498	bin2	57.98	13.122	8992	Candidatus Tokpelaia hoelldoblerii isolate Hsal: complete genome	75.75	Candidatus Tokpelaia sp. JSC189	76.15	Retain
OECLEU_000000396095	bin2	53.21	13.857	8814	Ochrobactrum anthropi strain T16R-87 chromosome 1: complete sequence	79.57	Candidatus Tokpelaia sp. JSC189	81.13	Retain
OECLEU_000000261549	bin2	51.77	10.363	8686	Candidatus Tokpelaia hoelldoblerii isolate Hsal: complete genome	85.47	Candidatus Tokpelaia sp. JSC189	69.25	Retain
OECLEU_000000371406	bin2	54.2	11.421	8635	Candidatus Tokpelaia hoelldoblerii isolate Hsal: complete genome	79.98	Candidatus Tokpelaia sp. JSC189	84.31	Retain
OECLEU_000000105570	bin2	52.52	10.589	8400	Mesorhizobium loti strain 582 chromosome: complete genome	72.77	Candidatus Tokpelaia hoelldoblerii	72.45	Retain
OECLEU_000000193760	bin2	52.31	10.806	8400	Candidatus Tokpelaia hoelldoblerii isolate Hsal: complete genome	78	Candidatus Tokpelaia hoelldoblerii	85.11	Retain
OECLEU_000000355701	bin2	54.26	10.649	8343	Candidatus Tokpelaia hoelldoblerii isolate Hsal: complete genome	80.19	Candidatus Tokpelaia hoelldoblerii	87.12	Retain
OECLEU_000000215186	bin2	55.99	12.365	8302	Brucella sp. 2280 chromosome 1: complete sequence	78.43	Candidatus Tokpelaia sp. JSC189	89.41	Retain
OECLEU_000000145570	bin2	51.23	12.104	8272	Candidatus Tokpelaia hoelldoblerii isolate Hsal: complete genome	77.43	Bartonella sp. HY038	81.82	Retain
OECLEU_000000200141	bin2	54.29	10.974	8246	Candidatus Tokpelaia hoelldoblerii isolate Hsal: complete genome	77.88	Candidatus Tokpelaia sp. JSC189	78.06	Retain
OECLEU_000000416021	bin2	51.24	11.067	8242	Candidatus Tokpelaia hoelldoblerii isolate Hsal: complete genome	83.73	Candidatus Tokpelaia sp. JSC189	90.7	Retain
OECLEU_000000430363	bin2	53.54	9.723	8217	Rhizobium hidalgonense strain JKLM 19E chromosome: complete genome	75.68	Candidatus Tokpelaia hoelldoblerii	83.5	Retain
OECLEU_000000522714	bin2	55.23	11.365	8199	Sinorhizobium meliloti strain KH35c plasmid psymB: complete sequence	82.99	Candidatus Tokpelaia sp. JSC189	81.01	Retain
OECLEU_000000200473	bin2	49.45	10.708	8123	Agrobacterium fabrum strain 1D132 chromosome circular: complete sequence	78.67	Candidatus Tokpelaia sp. JSC189	91.32	Retain
OECLEU_000000025413	bin2	52.27	10.699	8114	Candidatus Tokpelaia hoelldoblerii isolate Hsal: complete genome	82.03	Candidatus Tokpelaia hoelldoblerii	89.68	Retain
OECLEU_000000123010	bin2	53.48	12.119	8100	Ochrobactrum anthropi strain OAB chromosome 1: complete sequence	77.99	Candidatus Tokpelaia sp. JSC085	72.69	Retain
OECLEU_000000209053	bin2	52.9	10.068	8089	Candidatus Tokpelaia hoelldoblerii isolate Hsal: complete genome	73.48	Bartonella sp. M0193	69.27	Retain
OECLEU_000000472101	bin2	53.2	11.068	8081	Candidatus Tokpelaia hoelldoblerii isolate Hsal: complete genome	79.85	Candidatus Tokpelaia hoelldoblerii	84.37	Retain
OECLEU_000000144571	bin2	54.97	13.077	7920	Candidatus Tokpelaia hoelldoblerii isolate Hsal: complete genome	76.8	Candidatus Tokpelaia sp. JSC189	81.45	Retain
OECLEU_000000217616	bin2	53.94	11.082	7749	Mesorhizobium sp. M1A.F.Ca.IN.022.06.1.1 chromosome	75.74	Bartonella sp. HY038	88.06	Retain
OECLEU_000000363368	bin2	47.04	22.788	7731	Bartonella henselae strain Houston-I chromosome: complete genome	87.14	Mesorhizobium sp. dw_380	62.98	Retain
OECLEU_000000225152	bin2	52.26	9.524	7658	Brucella intermedia strain ZJ499 chromosome 1: complete sequence	75.24	Candidatus Tokpelaia sp. JSC189	84.89	Retain
OECLEU_000000295632	bin2	52.05	14.424	7625	Candidatus Tokpelaia hoelldoblerii isolate Hsal: complete genome	78.22	Phyllobacterium phragmitis	89.09	Retain
OECLEU_000000431537	bin2	52.4	12.121	7536	Candidatus Tokpelaia hoelldoblerii isolate Hsal: complete genome	76.58	Candidatus Tokpelaia hoelldoblerii	76.44	Retain
OECLEU_000000375794	bin2	52.79	11.807	7467	Candidatus Tokpelaia hoelldoblerii isolate Hsal: complete genome	77.51	Candidatus Tokpelaia sp. JSC189	71.11	Retain
OECLEU_000000486834	bin2	51.59	9.216	7453	Bartonella apis strain BBC0122: complete genome	79.2	Mesorhizobium sp. LNHC209A00	78.4	Retain
OECLEU_000000245668	bin2	55.34	10.06	7383	Candidatus Tokpelaia hoelldoblerii isolate Hsal: complete genome	74.97	Candidatus Tokpelaia sp. JSC189	84.55	Retain
OECLEU_000000400651	bin2	53.81	9.838	7173	Candidatus Tokpelaia hoelldoblerii isolate Hsal: complete genome	79.54	Symbiodinium microadriaticum	49.45	Retain
OECLEU_000000005570	bin2	50.47	11.435	7166	Brucella sp. 6810 chromosome 1: complete sequence	81.38	Candidatus Tokpelaia sp. JSC189	75.68	Retain
OECLEU_000000439836	bin2	57.35	12.586	7133	Candidatus Tokpelaia hoelldoblerii isolate Hsal: complete genome	78.73	Candidatus Tokpelaia sp. JSC189	76.74	Retain
OECLEU_000000148781	bin2	51.91	10.936	6951	Brucella sp. BO2 chromosome 1: complete sequence	80.28	Candidatus Tokpelaia sp. JSC189	87.93	Retain
OECLEU_000000467825	bin2	52.79	11.583	6834	Mesorhizobium sp. M1A.F.Ca.IN.022.06.1.1 chromosome	77.43	Candidatus Tokpelaia sp. JSC189	81.78	Retain
OECLEU_000000271340	bin2	50.34	10.59	6832	Candidatus Tokpelaia hoelldoblerii isolate Hsal: complete genome	77.07	Candidatus Tokpelaia sp. JSC189	80.82	Retain
OECLEU_000000331385	bin2	52.37	10.886	6800	Candidatus Tokpelaia hoelldoblerii isolate Hsal: complete genome	79	Bartonella sp. HY038	78	Retain
OECLEU_000000454521	bin2	51.57	11.837	6775	Brucella abortus RB51-AHVLA strain RB51 chromosome I: complete sequence	80.47	Bartonella sp. HY038	75.77	Retain
OECLEU_000000497388	bin2	50.76	15.227	6696	Mesorhizobium loti strain 582 chromosome: complete genome	74.43	Candidatus Tokpelaia hoelldoblerii	81.51	Retain
OECLEU_000000369604	bin2	50.63	10.748	6532	Mesorhizobium loti strain SU343	78.36	Candidatus Tokpelaia sp. JSC189	81.98	Retain
OECLEU_000000519511	bin2	54.77	10.688	6472	Mesorhizobium loti DNA: nearly complete genome: strain: TONO	77.61	Candidatus Tokpelaia hoelldoblerii	79.19	Retain
OECLEU_000000151275	bin2	53.11	11.449	6385	Brucella sp. 2280 chromosome 1: complete sequence	73.69	Candidatus Tokpelaia sp. JSC189	80.19	Retain
OECLEU_000000349455	bin2	55.74	10.806	6369	Candidatus Tokpelaia hoelldoblerii isolate Hsal: complete genome	73.71	Candidatus Tokpelaia sp. JSC189	71.34	Retain
OECLEU_000000486390	bin2	53.24	10.526	6236	Brucella sp. recA gene for recombinase A: partial cds: strain: A7h	81.49	Bartonella apis	56.22	Retain
OECLEU_000000332285	bin2	53.22	11.634	6167	Brucella pituitosa strain AA2 chromosome 3: complete sequence	76.81	Mesorhizobium sp. RMAD-H1	87.84	Retain
OECLEU_000000346936	bin2	49.7	9.819	6141	Candidatus Tokpelaia hoelldoblerii isolate Hsal: complete genome	76.16	Candidatus Tokpelaia sp. JSC189	81.13	Retain
OECLEU_000000052955	bin2	54.37	10.455	6038	Candidatus Tokpelaia hoelldoblerii isolate Hsal: complete genome	80.84	Bartonella sp. HY038	78.32	Retain
OECLEU_000000101298	bin2	47.8	10.207	5981	Brucella melitensis bv. 3 str. Ether chromosome 2: complete sequence	79.77	Candidatus Tokpelaia hoelldoblerii	88.01	Retain
OECLEU_000000217886	bin2	53.94	9.782	5957	Candidatus Tokpelaia hoelldoblerii isolate Hsal: complete genome	77.49	Candidatus Tokpelaia sp. JSC085	73.89	Retain
OECLEU_000000101122	bin2	53.94	10.799	5944	Candidatus Tokpelaia hoelldoblerii isolate Hsal: complete genome	82.97	Candidatus Tokpelaia hoelldoblerii	89.71	Retain
OECLEU_000000477717	bin2	51.35	9.385	5784	Candidatus Tokpelaia hoelldoblerii isolate Hsal: complete genome	72.78	Candidatus Tokpelaia sp. JSC189	76.14	Retain
OECLEU_000000518015	bin2	56.58	13.348	5703	Candidatus Tokpelaia hoelldoblerii isolate Hsal: complete genome	76.86	Candidatus Tokpelaia sp. JSC189	71.34	Retain
OECLEU_000000225046	bin2	54.45	10.989	5589	Candidatus Tokpelaia hoelldoblerii isolate Hsal: complete genome	75.21	Candidatus Tokpelaia sp. JSC085	79.64	Retain
OECLEU_000000395273	bin2	55.44	11.824	5534	Rhizobium leguminosarum bv. trifolii strain 23B chromosome: complete genome	73.91	Candidatus Tokpelaia sp. JSC085	82.65	Retain
OECLEU_000000189156	bin2	48.73	9.951	5526	Candidatus Tokpelaia hoelldoblerii isolate Hsal: complete genome	84.51	Candidatus Tokpelaia sp. JSC189	79.01	Retain
OECLEU_000000152088	bin2	53	10.478	5481	Mesorhizobium sp. L-8-10 DNA: complete genome	97.44	Candidatus Tokpelaia hoelldoblerii	71.95	Retain
OECLEU_000000166751	bin2	50.41	10.327	5443	Bartonella apis strain BBC0244	100	Candidatus Tokpelaia hoelldoblerii	56.85	Retain
OECLEU_000000400299	bin2	51.41	11.944	5439	Bartonella apis strain BBC0244: complete genome	77.29	Candidatus Tokpelaia sp. JSC189	75.29	Retain
OECLEU_000000357176	bin2	54.92	12.661	5422	Brucella sp. F965 genome assembly BVF965: chromosome : 2	73.99	Bartonella sp. P0291	58.28	Retain
OECLEU_000000091389	bin2	53.71	10.041	5409	Candidatus Tokpelaia hoelldoblerii isolate Hsal: complete genome	73.19	Candidatus Tokpelaia sp. JSC189	65.07	Retain
OECLEU_000000477738	bin2	45.77	9.318	5294	Rhizobium indicum strain JKLM 13E chromosome: complete genome	79.58	Candidatus Tokpelaia hoelldoblerii	89.15	Retain
OECLEU_000000257047	bin2	55.43	12.893	5257	Candidatus Tokpelaia hoelldoblerii isolate Hsal: complete genome	77.39	Candidatus Tokpelaia sp. JSC189	73.67	Retain
OECLEU_000000075713	bin2	53.1	12.864	5179	Brucella inopinata strain 141012304 genome assembly: chromosome: 1	76.45	Candidatus Tokpelaia sp. JSC189	78.95	Retain
OECLEU_000000133366	bin2	53.06	24.023	5175	Candidatus Tokpelaia hoelldoblerii isolate Hsal: complete genome	76.4	Candidatus Tokpelaia sp. JSC189	82.78	Retain
OECLEU_000000403254	bin2	52.93	12.103	5078	Phyllobacterium sp. 628 chromosome: complete genome	74.65	Candidatus Tokpelaia hoelldoblerii	78.79	Retain
OECLEU_000000229044	bin2	53.91	8.5	5077	Pannonibacter phragmitetus strain 31801: complete genome	74.06	Candidatus Tokpelaia hoelldoblerii	77.14	Retain
OECLEU_000000446744	bin2	50.93	8.706	5044	Candidatus Tokpelaia hoelldoblerii isolate Hsal: complete genome	85.54	Candidatus Tokpelaia hoelldoblerii	93.65	Retain
OECLEU_000000190250	bin2	57.38	11.775	4988	Candidatus Tokpelaia hoelldoblerii isolate Hsal: complete genome	79.6	Candidatus Tokpelaia hoelldoblerii	82.84	Retain
OECLEU_000000455665	bin2	55.4	15.399	4982	Candidatus Tokpelaia hoelldoblerii isolate Hsal: complete genome	85.36	Candidatus Tokpelaia sp. JSC188	89.68	Retain
OECLEU_000000201357	bin2	51.38	10.037	4959	Brucella sp. F965 genome assembly BVF965: chromosome : 1	76.4	Bartonella sp. HY038	82.48	Retain
OECLEU_000000270116	bin2	47.58	9.35	4918	Agrobacterium rubi strain W2/73 chromosome 1: complete sequence	81.87	Rickettsia felis URRWXCal2	71.83	Retain
OECLEU_000000130415	bin2	55.77	11.444	4913	Brucella abortus RB51-AHVLA strain RB51 chromosome I: complete sequence	76.72	Candidatus Tokpelaia sp. JSC189	74.63	Retain
OECLEU_000000424172	bin2	53.27	11.656	4903	Candidatus Tokpelaia hoelldoblerii isolate Hsal: complete genome	74.28	Candidatus Tokpelaia sp. JSC189	80.87	Retain
OECLEU_000000027652	bin2	51.08	11.31	4849	Rhizobium sp. ADMK78 chromosome: complete genome	75.85	Bartonella sp. HY038	80.14	Retain
OECLEU_000000317033	bin2	54.19	11.759	4794	Agrobacterium fabrum strain 12D13 chromosome linear: complete sequence	74.58	Phyllobacterium zundukense	67.94	Retain
OECLEU_000000431683	bin2	53.7	12.101	4793	Candidatus Tokpelaia hoelldoblerii isolate Hsal: complete genome	79.8	Candidatus Tokpelaia hoelldoblerii	81.97	Retain
OECLEU_000000419005	bin2	52.64	11.302	4745	Brucella sp. 2280 chromosome 1: complete sequence	75.41	Candidatus Tokpelaia sp. JSC189	82.18	Retain
OECLEU_000000099977	bin2	51.01	9.107	4707	Rhizobium sp. N741	74.52	Phyllobacterium phragmitis	77.52	Retain
OECLEU_000000423529	bin2	48.01	9.191	4655	Ochrobactrum quorumnocens strain A44 chromosome 1: complete sequence	78.93	Candidatus Tokpelaia sp. JSC085	79.23	Retain
OECLEU_000000154920	bin2	54.71	11.289	4632	Candidatus Tokpelaia hoelldoblerii isolate Hsal: complete genome	80.91	Candidatus Tokpelaia sp. JSC189	81.98	Retain
OECLEU_000000392920	bin2	53.89	8.215	4600	Candidatus Tokpelaia hoelldoblerii isolate Hsal: complete genome	80.78	Lupinus albus	74.44	Retain
OECLEU_000000382425	bin2	53.68	11.413	4590	Agrobacterium sp. 33MFTa1.1 chromosome circular: complete sequence	77.87	Candidatus Tokpelaia sp. JSC189	77.24	Retain
OECLEU_000000204031	bin2	54.8	11.092	4480	Ensifer alkalisoli strain YIC4027 chromosome 1: complete sequence	76.54	Candidatus Tokpelaia hoelldoblerii	65.98	Retain
OECLEU_000000221069	bin2	54.24	9.32	4480	Brucella sp. 2280 chromosome 2: complete sequence	79.67	Bartonella apis	86.09	Retain
OECLEU_000000490884	bin2	50.25	9.601	4392	Mesorhizobium sp. AA22 chromosome: complete genome	76.59	Candidatus Tokpelaia sp. JSC189	64.01	Retain
OECLEU_000000331196	bin2	51.22	9.768	4383	Candidatus Tokpelaia hoelldoblerii isolate Hsal: complete genome	76.93	Bartonella sp. M0177	74.19	Retain
OECLEU_000000467436	bin2	53.47	10.493	4331	Candidatus Tokpelaia hoelldoblerii isolate Hsal: complete genome	78.8	Candidatus Tokpelaia sp. JSC189	80.19	Retain
OECLEU_000000271833	bin2	52	10.072	4294	Mesorhizobium huakuii strain 583 chromosome: complete genome	75.41	Candidatus Tokpelaia hoelldoblerii	79.67	Retain
OECLEU_000000427703	bin2	52.21	9.298	4290	Mesorhizobium opportunistum WSM2075 chromosome: complete genome	72.93	Mesorhizobium sp. CA10	75.94	Retain
OECLEU_000000489416	bin2	54.27	9.586	4284	Candidatus Tokpelaia hoelldoblerii isolate Hsal: complete genome	81.78	Candidatus Tokpelaia sp. JSC189	71.28	Retain
OECLEU_000000524581	bin2	50.11	12.288	4263	Brucella inopinata strain 141012304 genome assembly: chromosome: 1	73.91	Candidatus Tokpelaia sp. JSC189	71.65	Retain
OECLEU_000000029692	bin2	51.7	8.972	4238	Candidatus Tokpelaia hoelldoblerii isolate Hsal: complete genome	74.09	Candidatus Tokpelaia sp. JSC189	75.75	Retain
OECLEU_000000041506	bin2	49.23	9.683	4225	Candidatus Tokpelaia hoelldoblerii isolate Hsal: complete genome	74	Candidatus Tokpelaia sp. JSC189	68.89	Retain
OECLEU_000000319604	bin2	53.45	8.89	4114	Candidatus Tokpelaia hoelldoblerii isolate Hsal: complete genome	83.95	uncultured Hyphomicrobiales bacterium	74.16	Retain
OECLEU_000000237233	bin2	52.49	9.553	4109	Candidatus Tokpelaia hoelldoblerii isolate Hsal: complete genome	81.4	Candidatus Tokpelaia hoelldoblerii	71.18	Retain
OECLEU_000000121873	bin2	51.79	12.302	4097	Candidatus Tokpelaia hoelldoblerii isolate Hsal: complete genome	76.1	Candidatus Tokpelaia sp. JSC189	80.42	Retain
OECLEU_000000217229	bin2	56.67	11.41	4018	Candidatus Tokpelaia hoelldoblerii isolate Hsal: complete genome	78.01	Candidatus Tokpelaia sp.	70.92	Retain
OECLEU_000000164103	bin2	56.04	12.304	3981	Candidatus Tokpelaia hoelldoblerii isolate Hsal: complete genome	78.8	Candidatus Tokpelaia sp. JSC085	79.72	Retain
OECLEU_000000499095	bin2	54.94	10.492	3970	Candidatus Tokpelaia hoelldoblerii isolate Hsal: complete genome	78.33	Candidatus Tokpelaia sp. JSC189	57.47	Retain
OECLEU_000000272296	bin2	52.51	8.856	3967	Brucella sp. 6810 chromosome 1: complete sequence	73.41	Candidatus Tokpelaia sp. JSC189	86.32	Retain
OECLEU_000000030655	bin2	47.65	11.183	3964	Sinorhizobium medicae WSM419	77.37	Candidatus Tokpelaia sp.	83.96	Retain
OECLEU_000000159509	bin2	53.44	12.061	3913	Rhizobium sp. ZX09 chromosome 1: complete sequence	73.16	Bartonella sp. B10834G6	81.22	Retain
OECLEU_000000217322	bin2	54.9	10.3	3891	Brucella sp. 10RB9215 isolate BR10RB9215WGS1 genome assembly: chromosome: 2	74.48	unclassified Brucella	85.45	Retain
OECLEU_000000085971	bin2	49.13	9.952	3890	Candidatus Tokpelaia hoelldoblerii isolate Hsal: complete genome	93.98	Brucella abortus F10/05-11	93.44	Retain
OECLEU_000000256572	bin2	57.37	12.314	3889	Martelella mediterranea DSM 17316 strain MACL11: complete genome	78.09	Rhizobium daejeonense	76.77	Retain
OECLEU_000000346317	bin2	52.32	9.244	3882	Candidatus Tokpelaia hoelldoblerii isolate Hsal: complete genome	82.4	Brucella endophytica	90.4	Retain
OECLEU_000000296292	bin2	55.65	12.346	3876	Candidatus Tokpelaia hoelldoblerii isolate Hsal: complete genome	74.54	Candidatus Tokpelaia sp. JSC189	79.61	Retain
OECLEU_000000174963	bin2	52.8	10.284	3807	Rhizobium sp. NIBRBAC000502774 chromosome: complete genome	74.74	Rhizobium tibeticum	82.87	Retain
OECLEU_000000342128	bin2	56.88	10.531	3773	Ochrobactrum sp. PW1 genes for pyrene metabolism: contig_1	74.51	Candidatus Tokpelaia sp. JSC189	83.26	Retain
OECLEU_000000522589	bin2	52.69	9.445	3754	Brucella sp. BO3 chromosome 1: complete sequence	75.29	Candidatus Tokpelaia sp. JSC189	76.25	Retain
OECLEU_000000001161	bin2	56.94	10.808	3748	Candidatus Tokpelaia hoelldoblerii isolate Hsal: complete genome	78.17	Candidatus Tokpelaia hoelldoblerii	79.2	Retain
OECLEU_000000203865	bin2	49.64	9.232	3747	Candidatus Tokpelaia hoelldoblerii isolate Hsal: complete genome	82.79	Candidatus Tokpelaia sp. JSC189	87.39	Retain
OECLEU_000000334501	bin2	52.09	11.194	3715	Rhizobium tropici CIAT 899: complete genome	74.4	Candidatus Tokpelaia sp. JSC189	73.3	Retain
OECLEU_000000096738	bin2	51.91	9.998	3710	Candidatus Tokpelaia hoelldoblerii isolate Hsal: complete genome	79.02	Candidatus Tokpelaia hoelldoblerii	81.11	Retain
OECLEU_000000333437	bin2	54.1	12.981	3706	Sinorhizobium fredii strain NXT3 plasmid pSfreNXT3c: complete sequence	78.12	Rhizobium sp. FKY42	70.55	Retain
OECLEU_000000139252	bin2	56.9	13.239	3668	Candidatus Tokpelaia hoelldoblerii isolate Hsal: complete genome	78.52	Candidatus Tokpelaia sp. JSC085	69.8	Retain
OECLEU_000000139278	bin2	53.23	9.601	3665	Mesorhizobium sp. NBSH29 chromosome: complete genome	73.14	Candidatus Tokpelaia sp. JSC189	80.93	Retain
OECLEU_000000184506	bin2	53.37	10.559	3650	Mesorhizobium sp. M6A.T.Cr.TU.016.01.1.1 chromosome	72.71	Falsochrobactrum sp. TDYN1	79.25	Retain
OECLEU_000000144536	bin2	50.44	8.521	3507	Aureimonas sp. OT7 chromosome: complete genome	87.06	Candidatus Tokpelaia sp. JSC189	72.36	Retain
OECLEU_000000113198	bin2	55.96	12.947	3504	Rhizobium binae strain BLR195 chromosome: complete genome	78.16	Candidatus Tokpelaia hoelldoblerii	89.1	Retain
OECLEU_000000421452	bin2	56.9	8.075	3473	Candidatus Tokpelaia hoelldoblerii isolate Hsal: complete genome	82.58	Symbiodinium microadriaticum	51.7	Retain
OECLEU_000000111867	bin2	54.5	12.217	3413	Brucella sp. BO3 chromosome 1: complete sequence	72.07	Candidatus Tokpelaia hoelldoblerii	80.69	Retain
OECLEU_000000398230	bin2	52.16	9.46	3407	Candidatus Tokpelaia hoelldoblerii isolate Hsal: complete genome	80.78	Candidatus Tokpelaia hoelldoblerii	89.88	Retain
OECLEU_000000038891	bin2	54.25	10.379	3373	Candidatus Tokpelaia hoelldoblerii isolate Hsal: complete genome	80	Candidatus Tokpelaia hoelldoblerii	87.47	Retain
OECLEU_000000137594	bin2	49.25	11.021	3352	Candidatus Tokpelaia hoelldoblerii isolate Hsal: complete genome	83.08	Candidatus Tokpelaia sp. JSC189	77.32	Retain
OECLEU_000000327867	bin2	51.93	11.622	3308	Candidatus Tokpelaia hoelldoblerii isolate Hsal: complete genome	76.84	Bartonella apis	72.36	Retain
OECLEU_000000321564	bin2	55.69	11.655	3297	Mesorhizobium sp. M1B.F.Ca.ET.045.04.1.1 chromosome: complete genome	75.56	Candidatus Tokpelaia sp. JSC189	78.99	Retain
OECLEU_000000027900	bin2	49.63	9.886	3242	Rhizobium daejeonense strain KACC 13094 chromosome: complete genome	76.78	Candidatus Tokpelaia sp. JSC189	75.28	Retain
OECLEU_000000382941	bin2	48.49	7.687	3240	Ochrobactrum anthropi strain T16R-87 chromosome 2: complete sequence	94.5	Candidatus Tokpelaia hoelldoblerii	64.31	Retain
OECLEU_000000022321	bin2	50.74	9.977	3195	Mesorhizobium sp. NBSH29 chromosome: complete genome	73.08	Candidatus Tokpelaia sp. JSC189	82.52	Retain
OECLEU_000000236502	bin2	52.2	8.775	3176	Rhizobium pusense strain CFBP5875	77.55	Bartonella sp. W8097	71.33	Retain
OECLEU_000000077854	bin2	49.79	8.521	3163	Bartonella vinsonii strain NCTC12905 genome assembly: chromosome: 1	97.44	Falsochrobactrum shanghaiense	68.49	Retain
OECLEU_000000232239	bin2	52.07	11.902	3163	Agrobacterium tumefaciens strain CFBP6624 chromosome linear: complete sequence	76.34	Candidatus Tokpelaia sp. JSC085	71.83	Retain
OECLEU_000000183025	bin2	49.73	10.623	3153	Brucella sp. 09RB8910 chromosome 1: complete sequence	79.52	Candidatus Tokpelaia hoelldoblerii	78.83	Retain
OECLEU_000000294463	bin2	49.97	10.53	3150	Agrobacterium rhizogenes strain K599 chromosome 1: complete sequence	79.18	Candidatus Tokpelaia sp. JSC085	83.06	Retain
OECLEU_000000312268	bin2	51.94	12.582	3144	Bartonella apis strain BBC0178: complete genome	71.96	Candidatus Tokpelaia sp. JSC085	84.28	Retain
OECLEU_000000439493	bin2	49.75	7.789	3144	Candidatus Tokpelaia hoelldoblerii isolate Hsal: complete genome	86.18	Candidatus Tokpelaia sp. JSC189	74.74	Retain
OECLEU_000000183376	bin2	51.61	8.207	3139	Aureimonas sp. LMG 31693 chromosome: complete genome	98.77	Photorhabdus sp. CRCIA-P01	71.7	Retain
OECLEU_000000214098	bin2	51.03	9.708	3102	Candidatus Tokpelaia hoelldoblerii isolate Hsal: complete genome	72.93	Candidatus Tokpelaia hoelldoblerii	67.61	Retain
OECLEU_000000180225	bin2	49.12	9.784	3078	Bartonella sp. HY038 chromosome: complete genome	98.9	unclassified Bartonella	51.12	Retain
OECLEU_000000476658	bin2	53.11	8.317	3043	Brucella sp. 10RB9215 isolate BR10RB9215WGS1 genome assembly: chromosome: 2	73.94	Brucella melitensis bv. 1 str. 16M	72.75	Retain
OECLEU_000000447125	bin2	51.01	10.203	3023	Candidatus Tokpelaia hoelldoblerii isolate Hsal: complete genome	79.86	Candidatus Tokpelaia hoelldoblerii	82.24	Retain
OECLEU_000000186257	bin2	52.77	11.402	2996	Candidatus Tokpelaia hoelldoblerii isolate Hsal: complete genome	77.42	Candidatus Tokpelaia sp. JSC189	82.42	Retain
OECLEU_000000347109	bin2	52.86	10.379	2989	Candidatus Tokpelaia hoelldoblerii isolate Hsal: complete genome	78.48	Candidatus Tokpelaia sp. JSC189	88.43	Retain
OECLEU_000000413567	bin2	51.99	9.144	2983	Rhizobium pusense strain 76 chromosome R76C2: complete sequence	85.07	Rhodobacter sp. 140A	72.36	Retain
OECLEU_000000447356	bin2	52.97	12.011	2930	Salaquimonas pukyongi strain RR3-28 chromosome: complete genome	78.06	Candidatus Tokpelaia sp. JSC189	76.13	Retain
OECLEU_000000039413	bin2	57.51	12.264	2918	Mesorhizobium sp. 131-3-5 DNA: complete genome	72.45	Candidatus Tokpelaia hoelldoblerii	69.25	Retain
OECLEU_000000517476	bin2	55.07	11.774	2889	Agrobacterium tumefaciens strain BIM B-1315G chromosome linear: complete sequence	69.55	Rhizobium cauense	76.82	Retain
OECLEU_000000072066	bin2	54.63	9.65	2784	Brucella sp. 2280 chromosome 1: complete sequence	80.65	Candidatus Tokpelaia hoelldoblerii	85.75	Retain
OECLEU_000000521638	bin2	50.94	10.458	2723	Martelella mediterranea DSM 17316 strain MACL11: complete genome	77.66	Candidatus Tokpelaia sp. JSC085	70.14	Retain
OECLEU_000000024713	bin2	53.38	8.385	2707	Mesorhizobium sp. M1E.F.Ca.ET.045.02.1.1 chromosome: complete genome	71.86	Candidatus Tokpelaia hoelldoblerii	69.09	Retain
OECLEU_000000516041	bin2	50.11	11.001	2682	Agrobacterium vitis S4 chromosome 1: complete sequence	78.82	Candidatus Tokpelaia sp. JSC189	72.51	Retain
OECLEU_000000009631	bin2	51.6	7.21	2680	Candidatus Tokpelaia hoelldoblerii isolate Hsal: complete genome	80.33	Candidatus Tokpelaia hoelldoblerii	95.24	Retain
OECLEU_000000285099	bin2	55.27	8.275	2674	Brucella sp. BO3	98.99	Pseudochelatococcus contaminans	84.97	Retain
OECLEU_000000279613	bin2	48.8	10.545	2670	Pseudorhodoplanes sinuspersici strain RIPI110 chromosome: complete genome	76.05	Bartonella sp. HY038	81.82	Retain
OECLEU_000000171673	bin2	52.12	6.835	2665	Mesorhizobium sp. M3A.F.Ca.ET.080.04.2.1 chromosome: complete genome	76.08	Candidatus Tokpelaia sp. JSC189	73.08	Retain
OECLEU_000000487620	bin2	52.52	10.966	2624	Mesorhizobium sp. M7D.F.Ca.US.005.01.1.1 chromosome	75.5	Candidatus Tokpelaia sp. JSC189	75	Retain
OECLEU_000000132337	bin2	58.55	12.915	2586	Brucella sp. 458 chromosome 1: complete sequence	79.91	Candidatus Tokpelaia hoelldoblerii	89.72	Retain
OECLEU_000000473750	bin2	50.82	8.225	2562	Brucella sp. BO3 chromosome 1: complete sequence	74.62	Candidatus Tokpelaia hoelldoblerii	84.3	Retain
OECLEU_000000102851	bin2	49.2	10.868	2559	Agrobacterium tumefaciens strain CFBP6625 chromosome circular: complete sequence	78.3	Brucella endophytica	85.5	Retain
OECLEU_000000061366	bin2	53.58	9.4	2540	Candidatus Tokpelaia hoelldoblerii isolate Hsal: complete genome	82.03	Candidatus Tokpelaia hoelldoblerii	86.59	Retain
OECLEU_000000156470	bin2	50.93	13.903	2537	Bartonella apis strain BBC0178: complete genome	72.7	Bartonella tamiae	73.65	Retain
OECLEU_000000450971	bin2	53.7	7.951	2516	Candidatus Tokpelaia hoelldoblerii isolate Hsal: complete genome	74.13	Candidatus Tokpelaia hoelldoblerii	73.83	Retain
OECLEU_000000177023	bin2	54.99	11.851	2506	Brucella intermedia strain ZJ499 chromosome 1: complete sequence	74.41	Candidatus Tokpelaia hoelldoblerii	78.76	Retain
OECLEU_000000174622	bin2	58.27	9.61	2468	Neorhizobium galegae: complete genome	83.48	Candidatus Tokpelaia hoelldoblerii	64.31	Retain
OECLEU_000000311369	bin2	53.35	11.61	2461	Agrobacterium tumefaciens strain 186 chromosome Circular: complete sequence	77.06	Brucella rhizosphaerae	79.68	Retain
OECLEU_000000112895	bin2	47.96	11.408	2377	Mesorhizobium ciceri strain CC1192: complete genome	72.85	Candidatus Tokpelaia hoelldoblerii	73.89	Retain
OECLEU_000000288631	bin2	47.65	7.84	2342	Rhizobium sp. CCGE531 plasmid pRCCGE531d: complete sequence	81.04	Rhizobium sp. BK512	86.5	Retain
OECLEU_000000025386	bin2	54.7	9.706	2340	Candidatus Tokpelaia hoelldoblerii isolate Hsal: complete genome	81.83	Candidatus Tokpelaia hoelldoblerii	90.38	Retain
OECLEU_000000376963	bin2	51.72	9.913	2274	Rhizobium leguminosarum	80.6	Candidatus Tokpelaia sp. JSC189	80.22	Retain
OECLEU_000000408398	bin2	51.3	9.723	2271	Candidatus Tokpelaia hoelldoblerii isolate Hsal: complete genome	81.53	Bartonella sp. HY038	87.62	Retain
OECLEU_000000109223	bin2	50.53	9.54	2252	Mesorhizobium sp. L-8-10 DNA: complete genome	81.15	unclassified Bartonella	76	Retain
OECLEU_000000221671	bin2	52.82	11.517	2251	Rhizobium sp. ACO-34A chromosome: complete genome	74.72	Candidatus Tokpelaia sp. JSC189	78.26	Retain
OECLEU_000000259331	bin2	53.24	8.64	2237	Labrenzia aggregata strain RMAR6-6: complete genome	81.25	Candidatus Tokpelaia hoelldoblerii	74.43	Retain
OECLEU_000000249393	bin2	50.62	9.247	2183	Candidatus Tokpelaia hoelldoblerii isolate Hsal: complete genome	85.13	Candidatus Tokpelaia hoelldoblerii	82.8	Retain
OECLEU_000000234677	bin2	52.26	9.477	2145	Candidatus Tokpelaia hoelldoblerii isolate Hsal: complete genome	81.67	unclassified Bartonella	91.99	Retain
OECLEU_000000003373	bin2	54.34	9.645	2133	Phyllobacterium sp. 628 chromosome: complete genome	77.01	Bartonella sp. HY038	84.17	Retain
OECLEU_000000246300	bin2	51.66	9.149	2110	Candidatus Tokpelaia hoelldoblerii isolate Hsal: complete genome	83.88	Candidatus Tokpelaia sp.	92.8	Retain
OECLEU_000000211760	bin2	53.47	8.71	2087	Martelella endophytica strain YC6887: complete genome	82.11	Mesorhizobium	85.61	Retain
OECLEU_000000162914	bin2	53.14	9.401	2085	Confluentimicrobium sp. EMB200-NS6: complete genome	79.1	Candidatus Tokpelaia sp. JSC188	85.53	Retain
OECLEU_000000304137	bin2	50.53	7.614	2062	Candidatus Tokpelaia hoelldoblerii isolate Hsal: complete genome	82.54	Candidatus Tokpelaia hoelldoblerii	76.81	Retain
OECLEU_000000519385	bin2	50.15	10.399	2062	Brucella sp. 09RB8471 chromosome 2: complete sequence	76.45	Mesorhizobium sp. RMAD-H1	56.85	Retain
OECLEU_000000106042	bin2	57.54	8.725	2037	Rhizobium sp. CIAT894: complete genome	76.78	Acytostelium leptosomum	72.27	Retain
OECLEU_000000329372	bin2	55.98	10.175	1997	Candidatus Tokpelaia hoelldoblerii isolate Hsal: complete genome	80.11	Bartonella sp. HY038	80.64	Retain
OECLEU_000000405005	bin2	55.25	9.765	1991	Rhizobium leguminosarum	77.78	Rhizobium sp. AC27/96	85.03	Retain
OECLEU_000000348799	bin2	50.86	7.861	1988	Agrobacterium tumefaciens strain CFBP6623 chromosome circular: complete sequence	78.3	Candidatus Tokpelaia sp. JSC189	79.62	Retain
OECLEU_000000107049	bin2	51.45	8.511	1934	Oricola thermophila strain MEBiC13590 chromosome: complete genome	75.38	Candidatus Tokpelaia sp. JSC189	82.54	Retain
OECLEU_000000431188	bin2	52.08	11.239	1897	Breoghania sp. L-A4 chromosome: complete genome	73.81	Candidatus Tokpelaia sp. JSC189	81.85	Retain
OECLEU_000000094229	bin2	51.16	8.536	1859	Bosea sp. PAMC 26642: complete genome	73.5	Candidatus Tokpelaia sp. JSC085	84.78	Retain
OECLEU_000000043239	bin2	51.83	8.083	1856	Brucella intermedia strain ZJ499 chromosome 1: complete sequence	79.05	Candidatus Tokpelaia hoelldoblerii	83.21	Retain
OECLEU_000000064448	bin2	50.27	6.347	1844	Ochrobactrum quorumnocens strain A44 chromosome 1: complete sequence	72.51	Bartonella sp. HY038	74.71	Retain
OECLEU_000000203213	bin2	50.54	10.55	1842	Phyllobacterium sp. 628 chromosome: complete genome	80.43	Brucella	90.18	Retain
OECLEU_000000020080	bin2	53.46	9.086	1835	Candidatus Tokpelaia hoelldoblerii isolate Hsal: complete genome	80.11	Candidatus Tokpelaia sp. JSC189	73.33	Retain
OECLEU_000000123658	bin2	42.06	11.03	1833	Candidatus Tokpelaia hoelldoblerii isolate Hsal: complete genome	92.48	Xenorhabdus sp. TS4	44.92	Retain
OECLEU_000000229451	bin2	52.01	9.158	1815	Agrobacterium vitis S4 chromosome 1: complete sequence	75.65	Bartonella apis	78.9	Retain
OECLEU_000000389957	bin2	48.54	8.833	1780	Phyllobacterium zundukense strain Tri-48 chromosome: complete genome	85.54	Candidatus Tokpelaia sp. JSC189	73.3	Retain
OECLEU_000000445543	bin2	52.82	9.286	1772	Brucella pituitosa strain AA2 chromosome 3: complete sequence	75.24	Candidatus Tokpelaia sp. JSC189	71.52	Retain
OECLEU_000000315723	bin2	55.23	14.736	1691	Rhizobium leguminosarum bv. viciae 248 chromosome: complete genome	79.08	Candidatus Tokpelaia hoelldoblerii	79.51	Retain
OECLEU_000000056259	bin2	51.12	6.819	1651	Candidatus Tokpelaia hoelldoblerii isolate Hsal: complete genome	83.2	Candidatus Tokpelaia hoelldoblerii	92.95	Retain
OECLEU_000000172024	bin2	53.2	13.164	1607	Bartonella apis strain BBC0178: complete genome	73.46	unclassified Bartonella	77.53	Retain
OECLEU_000000372133	bin2	51.19	7.828	1590	Bosea vaviloviae strain Vaf18 chromosome: complete genome	80	Candidatus Tokpelaia hoelldoblerii	69.59	Retain
OECLEU_000000196191	bin2	56.71	9.997	1497	Candidatus Tokpelaia hoelldoblerii isolate Hsal: complete genome	78.79	Candidatus Tokpelaia hoelldoblerii	73.44	Retain
OECLEU_000000117686	bin2	50.24	11.052	1475	Candidatus Tokpelaia hoelldoblerii isolate Hsal: complete genome	79.11	Candidatus Tokpelaia hoelldoblerii	73.74	Retain
OECLEU_000000431259	bin2	54.97	7.87	1470	Ensifer mexicanus strain ITTG R7 chromosome: complete genome	73.38	Candidatus Tokpelaia hoelldoblerii	80.36	Retain
OECLEU_000000411868	bin2	55.7	8.82	1447	Bartonella sp. HY038 chromosome: complete genome	75.33	Bartonella sp. HY038	72.4	Retain
OECLEU_000000467333	bin2	49.96	8.098	1405	Candidatus Tokpelaia hoelldoblerii isolate Hsal: complete genome	78.82	Candidatus Tokpelaia hoelldoblerii	85.02	Retain
OECLEU_000000523716	bin2	53.67	7.873	1375	Brucella sp. BO3 chromosome 2: complete sequence	74.1	Candidatus Tokpelaia hoelldoblerii	74.89	Retain
OECLEU_000000397739	bin2	52.99	7.147	1370	Candidatus Tokpelaia hoelldoblerii isolate Hsal: complete genome	81.4	Candidatus Tokpelaia hoelldoblerii	88.17	Retain
OECLEU_000000084371	bin2	57.03	8.755	1352	Brucella melitensis BwIM_ITA_45 chromosome 1: complete sequence	75.73	Candidatus Tokpelaia sp. JSC085	68.56	Retain
OECLEU_000000165945	bin2	53.14	13.074	1323	Candidatus Tokpelaia hoelldoblerii isolate Hsal: complete genome	74.17	Candidatus Tokpelaia sp. JSC189	83.22	Retain
OECLEU_000000278692	bin2	53.23	16.381	1300	Brucella sp. 458 chromosome 1: complete sequence	85.49	Bartonella sp. WD12.1	89.78	Retain
OECLEU_000000175498	bin2	54.2	6.901	1227	Candidatus Tokpelaia hoelldoblerii isolate Hsal: complete genome	82.56	Candidatus Tokpelaia hoelldoblerii	91.18	Retain
OECLEU_000000337054	bin2	47.12	7.669	1197	Agrobacterium vitis VAT03-9 plasmid pRvVAT039a DNA: complete sequence	88.52	Bartonella sp. M0283	36.59	Retain
OECLEU_000000397188	bin2	51.74	12.428	1181	Agrobacterium rhizogenes strain K599 chromosome 2: complete sequence	77.05	Brucella	83.73	Retain
OECLEU_000000437672	bin2	50.3	8.869	1181	Mesorhizobium terrae strain NIBRBAC000500504 chromosome: complete genome	80.14	Candidatus Tokpelaia sp. JSC189	51.91	Retain
OECLEU_000000057321	bin2	52.29	8.176	1180	Bartonella apis strain BBC0122: complete genome	79.8	Hyphomicrobiales bacterium	93.41	Retain
OECLEU_000000492002	bin2	53.44	15.881	1177	Candidatus Tokpelaia hoelldoblerii isolate Hsal: complete genome	85.67	Candidatus Tokpelaia sp. JSC189	95.91	Retain
OECLEU_000000306120	bin2	52.81	7.952	1176	Bartonella apis strain BBC0122: complete genome	75.44	Candidatus Tokpelaia hoelldoblerii	87.72	Retain
OECLEU_000000458005	bin2	54.51	7.585	1174	Croceicoccus naphthovorans strain PQ-2: complete genome	80.87	Candidatus Tokpelaia hoelldoblerii	56.41	Retain
OECLEU_000000124759	bin2	45.37	8.222	1133	Sinorhizobium meliloti strain M270 chromosome: complete genome	98.77	Candidatus Tokpelaia sp. JSC085	56.25	Retain
OECLEU_000000259850	bin2	48.07	11.576	1113	Candidatus Tokpelaia hoelldoblerii isolate Hsal: complete genome	84.08	Candidatus Tokpelaia hoelldoblerii	93.13	Retain
OECLEU_000000009339	bin2	57.06	9.444	1055	Brucella intermedia strain ZJ499 chromosome 1: complete sequence	75.87	Candidatus Tokpelaia sp. JSC189	82.47	Retain
OECLEU_000000217163	bin2	47.53	7.803	1033	Rhizobium leguminosarum bv. trifolii strain 9B chromosome: complete genome	73.42	Candidatus Tokpelaia sp. JSC189	89.41	Retain
OECLEU_000000401942	bin2	50.98	9.594	1022	Candidatus Tokpelaia hoelldoblerii isolate Hsal: complete genome	87.21	Nymphon striatum	49.56	Retain
OECLEU_000000030651	bin2	57.01	12.457	9189	Ralstonia solanacearum strain CIAT_078 chromosome: complete genome	72.89	Bartonella sp. W8122	58.91	Retain
OECLEU_000000382302	bin2	49.8	10.973	7201	Salmonella enterica subsp. diarizonae serovar 59:z10:- strain SA20051472 chromosome	90.27	Bartonella sp. HY038	49.72	Retain
OECLEU_000000164671	bin2	50.39	8.286	5953	#N/A	#N/A	Candidatus Tokpelaia sp. JSC085	70.18	Retain
OECLEU_000000481754	bin2	51.14	11.904	5819	Plautia stali symbiont DNA: complete genome	90.16	Candidatus Tokpelaia sp. JSC085	72.26	Retain
OECLEU_000000306473	bin2	51.45	11.354	5411	Salmonella enterica subsp. diarizonae serovar 59:z10:- strain SA20051472 chromosome	90.23	Bartonella sp. HY038	75.34	Retain
OECLEU_000000302598	bin2	55.46	9.573	5330	#N/A	#N/A	Candidatus Tokpelaia sp.	71.17	Retain
OECLEU_000000524772	bin2	53.06	11.795	5311	#N/A	#N/A	Bartonella tamiae	59.2	Retain
OECLEU_000000202939	bin2	52.6	11.054	5289	Pseudomonas sp. DTU12.3 chromosome: complete genome	76.84	Bartonella sp. M0177	57.05	Retain
OECLEU_000000337276	bin2	48.38	10.371	5234	#N/A	#N/A	Candidatus Tokpelaia hoelldoblerii	78.67	Retain
OECLEU_000000306532	bin2	51.64	11.647	5155	#N/A	#N/A	Candidatus Tokpelaia sp. JSC189	73.26	Retain
OECLEU_000000342057	bin2	49.4	10.191	5055	#N/A	#N/A	Candidatus Tokpelaia sp. JSC189	68.8	Retain
OECLEU_000000288451	bin2	51.47	9.075	4865	#N/A	#N/A	Bartonella birtlesii]	79.09	Retain
OECLEU_000000423664	bin2	52.59	9.703	4607	Burkholderia cenocepacia strain FDAARGOS_720 chromosome 1	74.84	Candidatus Tokpelaia sp. JSC189	79.94	Retain
OECLEU_000000498128	bin2	51.35	10.493	4578	#N/A	#N/A	Candidatus Tokpelaia sp. JSC085	64.94	Retain
OECLEU_000000379401	bin2	52.75	11.577	4474	Microbulbifer agarilyticus strain GP101: complete genome	84.24	Candidatus Tokpelaia sp. JSC189	79.95	Retain
OECLEU_000000378582	bin2	56.19	10.497	4389	Cronobacter sp. JZ38: complete genome	73.67	Bartonella apis	86.74	Retain
OECLEU_000000334777	bin2	50.46	9.686	4348	#N/A	#N/A	Candidatus Tokpelaia hoelldoblerii	72.68	Retain
OECLEU_000000191456	bin2	48.77	10.94	4191	Serratia symbiotica IS DNA: complete genome	81.65	Candidatus Tokpelaia sp. JSC189	70.3	Retain
OECLEU_000000328541	bin2	49.84	9.216	3762	Plautia stali symbiont DNA: complete genome	91.8	Candidatus Tokpelaia sp. JSC085	72.58	Retain
OECLEU_000000149493	bin2	51.39	10.359	3709	#N/A	#N/A	Mesorhizobium sp. CA14	57.37	Retain
OECLEU_000000110021	bin2	48.17	9.549	3589	#N/A	#N/A	Candidatus Tokpelaia sp. JSC085	52.26	Retain
OECLEU_000000120927	bin2	48.5	11.326	3563	#N/A	#N/A	Candidatus Tokpelaia sp. JSC189	76.8	Retain
OECLEU_000000127501	bin2	51.23	8.396	3164	#N/A	#N/A	Candidatus Tokpelaia hoelldoblerii	77.18	Retain
OECLEU_000000181251	bin2	50.71	10.641	2887	Salmonella enterica subsp. diarizonae serovar 59:z10:- strain SA20051472 chromosome	90.4	Bartonella sp. HY038	53.05	Retain
OECLEU_000000502742	bin2	50.95	8.568	2791	Acetobacter orientalis FAN1 DNA: complete genome	82.35	Candidatus Tokpelaia sp. JSC189	70.48	Retain
OECLEU_000000116109	bin2	50.27	9.26	2751	Glutamicibacter halophytocola strain DR408 chromosome: complete genome	81.6	Candidatus Tokpelaia sp. JSC188	77.97	Retain
OECLEU_000000376854	bin2	47.72	10.01	2714	#N/A	#N/A	Candidatus Tokpelaia sp. JSC189	74.51	Retain
OECLEU_000000474129	bin2	46.84	9.013	2513	Plautia stali symbiont DNA: complete genome	90.91	Bartonella sp. HY038	77.19	Retain
OECLEU_000000460509	bin2	55.06	11.64	2381	Plautia stali symbiont DNA: complete genome	90.4	Candidatus Tokpelaia hoelldoblerii	84.41	Retain
OECLEU_000000247989	bin2	55.16	8.996	2295	Plautia stali symbiont DNA: complete genome	88.67	Mesorhizobium caraganae	65.11	Retain
OECLEU_000000000437	bin2	47.09	7.575	2253	#N/A	#N/A	Bartonella tamiae	67.69	Retain
OECLEU_000000452634	bin2	54.59	12.073	2246	#N/A	#N/A	Bartonella sp. M0177	71.59	Retain
OECLEU_000000148662	bin2	56.56	11.162	2095	#N/A	#N/A	Candidatus Tokpelaia sp.	68.33	Retain
OECLEU_000000312718	bin2	47.88	6.667	2005	#N/A	#N/A	Candidatus Tokpelaia hoelldoblerii	70.33	Retain
OECLEU_000000247391	bin2	49.03	9.398	1964	Plautia stali symbiont DNA: complete genome	90.98	Candidatus Tokpelaia sp. JSC189	75.84	Retain
OECLEU_000000180075	bin2	54.84	6.126	1889	#N/A	#N/A	Candidatus Tokpelaia sp. JSC188	68.69	Retain
OECLEU_000000469005	bin2	43.63	10.039	1877	#N/A	#N/A	Brucella sp. BTU1	66.08	Retain
OECLEU_000000391096	bin2	49.67	10.725	1683	#N/A	#N/A	Candidatus Tokpelaia hoelldoblerii	67.63	Retain
OECLEU_000000472399	bin2	49.53	12.688	1601	Plautia stali symbiont DNA: complete genome	89.19	Candidatus Tokpelaia sp. JSC189	72.09	Retain
OECLEU_000000098447	bin2	51.55	8.819	1577	#N/A	#N/A	Bartonella sp. HY038	64.52	Retain
OECLEU_000000435968	bin2	51.4	7.365	1424	#N/A	#N/A	Candidatus Tokpelaia sp. JSC189	42.25	Retain
OECLEU_000000468172	bin2	48.52	7.839	1416	#N/A	#N/A	Candidatus Tokpelaia hoelldoblerii	71.23	Retain
OECLEU_000000345650	bin2	54.39	12.721	1401	#N/A	#N/A	Candidatus Tokpelaia hoelldoblerii	62.74	Retain
OECLEU_000000461097	bin2	53.83	8.128	1397	#N/A	#N/A	Candidatus Tokpelaia sp. JSC189	75	Retain
OECLEU_000000172157	bin2	41.1	7.085	1275	#N/A	#N/A	Bartonella apis	31.65	Retain
OECLEU_000000088553	bin2	48.08	10.555	1273	#N/A	#N/A	Candidatus Tokpelaia sp. JSC189	85.19	Retain
OECLEU_000000430928	bin2	54.95	10.77	1252	#N/A	#N/A	Candidatus Tokpelaia sp. JSC189	55.48	Retain
OECLEU_000000520105	bin2	49.63	8.085	1225	#N/A	#N/A	Hyphomicrobiales bacterium	78.66	Retain
OECLEU_000000100527	bin2	51.09	9.082	1194	#N/A	#N/A	Bartonella sp. HY038	76.26	Retain
OECLEU_000000031436	bin2	53.76	8.484	1185	#N/A	#N/A	Candidatus Tokpelaia hoelldoblerii	64.76	Retain
OECLEU_000000183118	bin2	55.37	7.022	1183	#N/A	#N/A	Candidatus Tokpelaia sp. JSC189	57.31	Retain
OECLEU_000000462533	bin2	52.09	9.848	1171	Plautia stali symbiont DNA: complete genome	91.13	Candidatus Tokpelaia sp. JSC189	84.85	Retain
OECLEU_000000381750	bin2	54.19	8.189	1087	#N/A	#N/A	Candidatus Tokpelaia sp. JSC189	72.36	Retain
OECLEU_000000469530	bin2	46.57	11.627	1065	Plautia stali symbiont DNA: complete genome	87.88	Bartonella sp. HY038	54.7	Retain
OECLEU_000000105201	bin2	53.71	256.883	17320	Plautia stali symbiont DNA: complete genome	85.59	Candidatus Tokpelaia sp. JSC189	85.62	Retain
OECLEU_000000114339	bin2	53.72	11.436	4693	Escherichia coli strain RHB17-C14 chromosome: complete genome	76.55	Brucella pituitosa	82.59	Retain
OECLEU_000000086320	bin2	46.31	18.691	3969	Plautia stali symbiont DNA: complete genome	88.16	Bartonella apis	72.27	Retain
OECLEU_000000341958	bin2	51.7	10.586	2379	#N/A	#N/A	Candidatus Tokpelaia hoelldoblerii	43.33	Retain
OECLEU_000000170314	bin2	53.16	9.035	1298	#N/A	#N/A	Candidatus Tokpelaia hoelldoblerii	67.03	Retain
OECLEU_000000047722	bin2	56.36	6.285	1274	#N/A	#N/A	Candidatus Tokpelaia sp.	68.42	Retain
OECLEU_000000445005	bin2	52.66	9.263	1183	Plautia stali symbiont DNA: complete genome	90.48	Candidatus Tokpelaia hoelldoblerii	75.4	Retain
OECLEU_000000134640	bin2	49.74	13.293	1148	#N/A	#N/A	Mesorhizobium sp. RMAD-H1	63.3	Retain
OECLEU_000000314564	bin2	53.12	9.867	2436	Octadecabacter sp. SW4	75.26	Hoeflea olei	73.33	Retain
OECLEU_000000095188	bin2	51.4	9.373	9567	Plautia stali symbiont DNA: complete genome	91.06	Rhodomicrobium lacus	72.9	Retain
OECLEU_000000316563	bin2	58.16	27.165	9092	Plautia stali symbiont DNA: complete genome	84.19	Sodalis-like symbiont of Philaenus spumarius	93.79	Remove
OECLEU_000000241351	bin2	56.84	31.227	8724	Plautia stali symbiont DNA: complete genome	88.3	Arsenophonus sp. ENCA	89.04	Remove
OECLEU_000000449073	bin2	49.35	21.176	8158	Klebsiella huaxiensis strain WCHKl090001 chromosome: complete genome	71.76	Ensifer adhaerens	71.88	Remove
OECLEU_000000161139	bin2	51.02	11.457	7607	Pseudomonas fuscovaginae strain LMG 2158 genome assembly: chromosome: I	73.49	Laribacter hongkongensis	51.68	Remove
OECLEU_000000281631	bin2	42.01	10.772	7274	Sinorhizobium meliloti strain AK21 chromosome: complete genome	80.37	Acidithiobacillus ferriphilus	78.51	Remove
OECLEU_000000054579	bin2	48.66	18.439	7190	Candidatus Hamiltonella defensa strain AS3 chromosome	72.94	Bacteriophage APSE	49.49	Remove
OECLEU_000000512940	bin2	54.06	10.017	7142	#N/A	#N/A	Nitratireductor kimnyeongensis	47.11	Remove
OECLEU_000000526213	bin2	60.18	485.122	7014	Plautia stali symbiont DNA: complete genome	86.35	Arsenophonus sp. ENCA	90.88	Remove
OECLEU_000000039733	bin2	56.46	335.055	6994	Plautia stali symbiont DNA: complete genome	86.84	Arsenophonus sp. ENCA	89.01	Remove
OECLEU_000000525364	bin2	57.91	59.095	6909	Plautia stali symbiont DNA: complete genome	86.96	Plautia stali symbiont	88.58	Remove
OECLEU_000000385099	bin2	42.22	21.194	6653	#N/A	#N/A	Photorhabdus bodei	38.72	Remove
OECLEU_000000130582	bin2	51.22	10.73	5861	Antarctobacter heliothermus strain SMS3: complete genome	73.17	Brenneria izadpanahii	65.24	Remove
OECLEU_000000492280	bin2	56.24	9.781	5718	#N/A	#N/A	Rhodomicrobium lacus	72.16	Remove
OECLEU_000000235174	bin2	47.51	11.216	5553	#N/A	#N/A	Chromobacterium amazonense	56.39	Remove
OECLEU_000000141713	bin2	53.99	17.313	5510	Kosakonia sacchari strain BO-1: complete genome	75.69	Candidatus Symbiopectobacterium sp. PLON1	97.74	Remove
OECLEU_000000306780	bin2	45.79	8.588	5243	Serratia plymuthica strain 3Re4-18: complete genome	77.34	Xenorhabdus sp. NBAII XenSa04	83.71	Remove
OECLEU_000000143449	bin2	53.83	9.426	5042	Plautia stali symbiont DNA: complete genome	89.28	Sodalis-like symbiont of Philaenus spumarius	93.32	Remove
OECLEU_000000216057	bin2	51.34	11.697	4945	#N/A	#N/A	Bartonella sp. HY038	30.17	Remove
OECLEU_000000451910	bin2	49.29	11.881	4171	Plautia stali symbiont DNA: complete genome	90.98	Nitratireductor arenosus	75	Remove
OECLEU_000000055565	bin2	57.97	24.578	4085	Arsenophonus nasoniae strain FIN chromosome: complete genome	79.14	Arsenophonus nasoniae	79.25	Remove
OECLEU_000000167957	bin2	44.1	9.024	4025	#N/A	#N/A	Ralstonia syzygii R24	48.75	Remove
OECLEU_000000249163	bin2	60.23	327.068	3880	Plautia stali symbiont DNA: complete genome	87.71	Arsenophonus sp. ENCA	90.1	Remove
OECLEU_000000237414	bin2	50.34	243.249	3222	Photorhabdus laumondii subsp. laumondii strain TT01 chromosome: complete genome	88.89	Arsenophonus endosymbiont of Nilaparvata lugens	65.65	Remove
OECLEU_000000193565	bin2	49.24	30.862	3014	Plautia stali symbiont DNA: complete genome	74.94	Citrobacter sp. JGM124	66.8	Remove
OECLEU_000000521815	bin2	52.87	17.996	2682	Plautia stali symbiont DNA: complete genome	88.29	Arsenophonus sp. ENCA	92.82	Remove
OECLEU_000000217101	bin2	53.59	159.248	2620	Sodalis glossinidius str. &apos;morsitans&apos; DNA: complete genome	81.16	Arsenophonus sp. ENCA	88.3	Remove
OECLEU_000000019413	bin2	53.57	147.668	2578	Plautia stali symbiont DNA: complete genome	78.35	Sodalis-like symbiont of Philaenus spumarius	69.33	Remove
OECLEU_000000142237	bin2	56.01	11.286	2512	#N/A	#N/A	Rhodomicrobium vannielii	67.01	Remove
OECLEU_000000421151	bin2	49.75	35.216	2376	Plautia stali symbiont DNA: complete genome	81.29	Sodalis-like symbiont of Philaenus spumarius	87.21	Remove
OECLEU_000000451817	bin2	48.46	24.745	2309	Arsenophonus nasoniae strain FIN chromosome: complete genome	84.17	Arsenophonus sp. ENCA	95.9	Remove
OECLEU_000000523043	bin2	47.61	10.229	2201	#N/A	#N/A	Commensalibacter intestini	50.56	Remove
OECLEU_000000066902	bin2	50.3	46.424	2187	Plautia stali symbiont DNA: complete genome	85.82	Arsenophonus sp. ENCA	90.16	Remove
OECLEU_000000513273	bin2	51.44	181.702	1841	Plautia stali symbiont DNA: complete genome	76.15	Serratia symbiotica	88.68	Remove
OECLEU_000000057120	bin2	61.47	91.507	1739	Plautia stali symbiont DNA: complete genome	87.76	Arsenophonus sp. ENCA	91.86	Remove
OECLEU_000000241872	bin2	50.32	78.354	1725	Serratia symbiotica IS DNA: complete genome	78.09	Arsenophonus sp. ENCA	73.6	Remove
OECLEU_000000272033	bin2	46.65	38.659	1702	Serratia marcescens SM39 DNA: complete genome	93.98	Arsenophonus sp. ENCA	88.61	Remove
OECLEU_000000130365	bin2	48.64	10.842	1688	Serratia marcescens SM39 DNA: complete genome	88.03	Liberibacter crescens	53.1	Remove
OECLEU_000000107849	bin2	50.03	168.048	1673	Enterobacter asburiae strain CAV1043 plasmid pCAV1043-97: complete sequence	87	Edwardsiella ictaluri	90.96	Remove
OECLEU_000000475097	bin2	57.43	108.963	1616	Plautia stali symbiont DNA: complete genome	87.99	Plautia stali symbiont	91.18	Remove
OECLEU_000000477079	bin2	57.72	183.557	1613	Plautia stali symbiont DNA: complete genome	89.38	Plautia stali symbiont	92.87	Remove
OECLEU_000000035623	bin2	58.5	318.804	1600	Plautia stali symbiont DNA: complete genome	85.74	Arsenophonus endosymbiont of Nilaparvata lugens	87.25	Remove
OECLEU_000000266672	bin2	52.75	280.398	1526	#N/A	#N/A	Arsenophonus nasoniae	79.78	Remove
OECLEU_000000107371	bin2	49.11	193.312	1464	Plautia stali symbiont DNA: complete genome	79.5	Candidatus Symbiopectobacterium sp.	95	Remove
OECLEU_000000517567	bin2	56.38	10.853	1419	Oricola thermophila strain MEBiC13590 chromosome: complete genome	73.63	Aureimonas jatrophae	80.18	Remove
OECLEU_000000279158	bin2	43.25	18.446	1355	Plautia stali symbiont DNA: complete genome	89.74	Hyphomicrobiales bacterium	30.08	Remove
OECLEU_000000498499	bin2	57.63	25.194	1336	Plautia stali symbiont DNA: complete genome	87.55	Arsenophonus endosymbiont of Nilaparvata lugens	95.78	Remove
OECLEU_000000110338	bin2	47.06	28.39	1309	Plautia stali symbiont DNA: complete genome	91.74	Arsenophonus sp. ENCA	95.77	Remove
OECLEU_000000373855	bin2	48.52	17.436	1249	Plautia stali symbiont DNA: complete genome	85.33	Arsenophonus sp. ENCA	91.21	Remove
OECLEU_000000246624	bin2	55.28	135.681	1174	Plautia stali symbiont DNA: complete genome	72.68	Arsenophonus endosymbiont of Nilaparvata lugens	79.47	Remove
OECLEU_000000489547	bin2	46.14	7.851	1153	#N/A	#N/A	Phyllobacterium leguminum	28.35	Remove
OECLEU_000000119321	bin2	47.87	37.695	1149	Escherichia coli O39:NM str. F8704-2 plasmid pF8704-2_3: complete sequence	84.53	Salmonella enterica subsp. enterica	88.89	Remove
OECLEU_000000126599	bin2	55.46	26.262	1145	#N/A	#N/A	#N/A	#N/A	Remove
OECLEU_000000082842	bin2	52.04	8.66	1128	#N/A	#N/A	#N/A	#N/A	Remove
OECLEU_000000151363	bin2	56.73	30.251	1084	Plautia stali symbiont DNA: complete genome	86.94	Arsenophonus sp. ENCA	87.08	Remove
OECLEU_000000364893	bin2	44.41	91.969	1083	Plautia stali symbiont DNA: complete genome	88	Arsenophonus sp. ENCA	90.14	Remove
OECLEU_000000002902	bin2	56.33	33.747	1042	Plautia stali symbiont DNA: complete genome	89.92	Arsenophonus sp. ENCA	92.8	Remove
OECLEU_000000026516	bin2	62.56	193.75	1015	Plautia stali symbiont DNA: complete genome	86.56	Arsenophonus sp. ENCA	90.13	Remove
OECLEU_000000372500	Sulcia	22.03	552.222	148231	Sulcia_SMHYALUT	92.799			Retain
OECLEU_000000212866	Sulcia	25.81	484.367	29009	Sulcia_SMOLIH	92.375			Retain
OECLEU_000000285965	Vidania	34.93	2343.75	17518	Vidania_VFPENROR	84.93			Retain
OECLEU_000000263531	Vidania	28.8	2290.27	7866	Zinderia_CARI	74.524			Retain
OECLEU_000000493692	Vidania	30.7	2161.84	6492	Vidania_VFCALKRU	83.969			Retain
OECLEU_000000290698	Vidania	29.22	1899.95	14374	Vidania_VFDICPAN7	75.896			Retain
OECLEU_000000013710	Vidania	30.39	1664.24	9328	Vidania_VFPYRCLA	80.822			Retain
OECLEU_000000443672	Vidania	29.09	1612.04	9742	Vidania_VFDER3	77.877			Retain
OECLEU_000000272361	Vidania	28.53	1445.78	2313	Vidania_VFCIXPIL	85.417			Retain
OECLEU_000000015596	Vidania	28.18	668.684	1066	Vidania_VFCALKRU	77.301			Retain
OECLID_000000004256	bin1	25.56	76.6932	3240	Wolbachia sp. SYDL DNA: biotin gene cluster and its flanking regions: complete sequence &gt;gi|656322942|dbj|AB934987.1| Wolbachia sp. TUA DNA: biotin gene cluster and its flanking regions: complete sequence &gt;gi|656322953|dbj|AB934988.1| Wolbachia sp. TIH DNA: biotin gene cluster and its flanking regions: complete sequence	81.72	Wolbachia endosymbiont of Nilaparvata lugens	83.6	Retain
OECLID_000000015923	bin1	19.89	65.5382	5217	Wolbachia endosymbiont of Culex quinquefasciatus Pel strain wPip complete genome	84.25	Wolbachia endosymbiont of Drosophila simulans wNo TGB06558.1 fructose-6-phosphate aldolase [Wolbachia endosymbiont of Drosophila mauritiana]	84.04	Retain
OECLID_000000041649	bin1	21.8	66.1117	53006	Wolbachia pipientis strain wAlbB-HN2016 chromosome: complete genome	85.22	Wolbachia endosymbiont of Rhagoletis cerasi	79.82	Retain
OECLID_000000117904	bin1	21.19	65.2955	3201	Wolbachia pipientis strain wAlbB-HN2016 chromosome: complete genome	85.08	Wolbachia pipientis	88	Retain
OECLID_000000120596	bin1	21.23	64.0376	4073	Wolbachia endosymbiont of Bemisia tabaci strain China 1 genome	85.74	Wolbachia pipientis	82.08	Retain
OECLID_000000151824	bin1	23.65	72.1769	575496	Wolbachia endosymbiont of Diaphorina citri isolate dawsonii chromosome: complete genome	87.58	Wolbachia pipientis	89.54	Retain
OECLID_000000208972	bin1	24.29	70.9543	145194	Wolbachia endosymbiont of Drosophila simulans wNo: complete genome	90.16	Wolbachia endosymbiont of Bemisia tabaci	90.76	Retain
OECLID_000000216945	bin1	23.51	72.4028	172713	Wolbachia endosymbiont of Culex quinquefasciatus Pel strain wPip complete genome	84.62	Wolbachia endosymbiont of Atemnus politus	82.95	Retain
OECLID_000000220067	bin1	24.17	70.6958	58234	Wolbachia endosymbiont of Culex quinquefasciatus Pel strain wPip complete genome	84.91	Wolbachia endosymbiont of Diaphorina citri	95.57	Retain
OECLID_000000233573	bin1	22.66	71.4565	91674	Wolbachia endosymbiont of Diaphorina citri isolate dawsonii chromosome: complete genome	84.76	Wolbachia pipientis wAlbB	84.62	Retain
OECLID_000000237256	bin1	24.92	72.414	4515	Wolbachia endosymbiont of Drosophila mauritiana strain wMau chromosome: complete genome	85.96	Wolbachia endosymbiont of Culex quinquefasciatus JHB	88.52	Retain
OECLID_000000253604	bin1	17.59	72.1594	2591	Wolbachia endosymbiont of Bemisia tabaci strain China 1 genome	79.22	#N/A	#N/A	Retain
OECLID_000000263380	bin1	18.8	64.4248	2366	Wolbachia endosymbiont of Litomosoides sigmodontis strain wLsig chromosome: complete genome	82.85	Wolbachia endosymbiont of Rhagoletis cerasi	80.7	Retain
OECLID_000000004972	bin3	32.46	19.6778	4203	Wolbachia endosymbiont of Carposina sasakii isolate wCauA chromosome: complete genome	87.2	Wolbachia endosymbiont of Nilaparvata lugens	91	Retain
OECLID_000000010904	bin3	35.18	17.9572	14287	Wolbachia endosymbiont of Ctenocephalides felis wCfeJ chromosome: complete genome	96.46	Wolbachia endosymbiont of Ctenocephalides felis wCfeJ	98.63	Retain
OECLID_000000020243	bin3	35.77	18.6643	6706	Wolbachia endosymbiont of Ctenocephalides felis wCfeJ chromosome: complete genome	98.17	Wolbachia endosymbiont of Ctenocephalides felis wCfeJ	98.8	Retain
OECLID_000000021638	bin3	34.73	20.3215	8114	Wolbachia endosymbiont of Ctenocephalides felis wCfeJ chromosome: complete genome	97.06	Wolbachia endosymbiont of Ctenocephalides felis wCfeJ	97.17	Retain
OECLID_000000023023	bin3	35.55	17.5439	64918	Wolbachia endosymbiont of Ctenocephalides felis wCfeJ chromosome: complete genome	97.82	Wolbachia endosymbiont of Ctenocephalides felis wCfeJ	98.49	Retain
OECLID_000000023966	bin3	34.96	18.5724	31795	Wolbachia endosymbiont of Ctenocephalides felis wCfeJ chromosome: complete genome	97.02	Wolbachia endosymbiont of Ctenocephalides felis wCfeJ	97.72	Retain
OECLID_000000025329	bin3	34.05	20.0385	17941	Wolbachia endosymbiont of Ctenocephalides felis wCfeJ chromosome: complete genome	97.35	Wolbachia endosymbiont of Ctenocephalides felis wCfeJ	97.35	Retain
OECLID_000000025354	bin3	35.3	20.4373	23357	Wolbachia phage WO DNA: prophage region in Wolbachia sp. wKue	84.95	Wolbachia pipientis	97.22	Retain
OECLID_000000027448	bin3	37.51	21.6497	9449	Wolbachia endosymbiont of Ctenocephalides felis wCfeJ chromosome: complete genome	95.92	Wolbachia endosymbiont of Ctenocephalides felis wCfeJ	98.1	Retain
OECLID_000000040728	bin3	35.5	20.5434	12961	Wolbachia endosymbiont of Ctenocephalides felis wCfeJ chromosome: complete genome	98.45	Wolbachia endosymbiont of Ctenocephalides felis wCfeJ	99.22	Retain
OECLID_000000041789	bin3	34.75	18.7691	46450	Wolbachia endosymbiont of Ctenocephalides felis wCfeJ chromosome: complete genome	95.68	Wolbachia endosymbiont of Ctenocephalides felis wCfeJ	92.04	Retain
OECLID_000000042408	bin3	33.45	18.6976	19781	Wolbachia endosymbiont of Diaphorina citri isolate dawsonii chromosome: complete genome	89.17	Wolbachia endosymbiont of Spodoptera picta	70.41	Retain
OECLID_000000049412	bin3	35.86	16.9251	22044	Wolbachia endosymbiont of Ctenocephalides felis wCfeJ chromosome: complete genome	97.41	Wolbachia endosymbiont of Ctenocephalides felis wCfeJ	97.15	Retain
OECLID_000000050699	bin3	33.37	21.7244	8745	Wolbachia endosymbiont of Diaphorina citri isolate KPSwDI10P38 chromosome	90.27	Wolbachia endosymbiont of Homalodisca vitripennis	94.46	Retain
OECLID_000000051417	bin3	36.68	20.8886	9583	Wolbachia endosymbiont of Ctenocephalides felis wCfeJ chromosome: complete genome	87.78	Wolbachia endosymbiont of Atemnus politus	91.76	Retain
OECLID_000000051963	bin3	34.4	25.6064	23125	Wolbachia endosymbiont of Ctenocephalides felis wCfeJ chromosome: complete genome	97.12	Wolbachia endosymbiont of Spodoptera picta	69.28	Retain
OECLID_000000052288	bin3	34.57	17.2035	4939	Wolbachia endosymbiont of Ctenocephalides felis wCfeJ chromosome: complete genome	97.08	Wolbachia endosymbiont of Ctenocephalides felis wCfeJ	96.81	Retain
OECLID_000000053408	bin3	35.2	18.8185	3388	Wolbachia endosymbiont of Ctenocephalides felis wCfeJ chromosome: complete genome	95.19	Wolbachia endosymbiont of Ctenocephalides felis wCfeJ	98.05	Retain
OECLID_000000056884	bin3	34.33	18.1717	17908	Wolbachia endosymbiont of Ctenocephalides felis wCfeJ chromosome: complete genome	95.79	Wolbachia endosymbiont of Ctenocephalides felis wCfeJ	99.39	Retain
OECLID_000000061613	bin3	35.7	18.7298	30897	Wolbachia endosymbiont of Ctenocephalides felis wCfeJ chromosome: complete genome	97.24	Wolbachia endosymbiont of Ctenocephalides felis wCfeJ	93.49	Retain
OECLID_000000062105	bin3	34.69	17.6778	32939	Wolbachia endosymbiont of Ctenocephalides felis wCfeJ chromosome: complete genome	98.1	Wolbachia endosymbiont of Ctenocephalides felis wCfeJ	90.05	Retain
OECLID_000000071077	bin3	32.54	15.1107	9005	Wolbachia endosymbiont of Drosophila ananassae strain W2.1 chromosome: complete genome	98.12	Wolbachia endosymbiont of Ceratitis capitata	93.94	Retain
OECLID_000000071946	bin3	36.39	21.6798	24755	Wolbachia endosymbiont of Ctenocephalides felis wCfeJ chromosome: complete genome	97.58	Wolbachia endosymbiont of Ctenocephalides felis wCfeJ	98.78	Retain
OECLID_000000075781	bin3	35.45	15.9607	22150	Wolbachia endosymbiont of Ctenocephalides felis wCfeJ chromosome: complete genome	93.59	Wolbachia endosymbiont of Ctenocephalides felis wCfeJ	96.08	Retain
OECLID_000000081469	bin3	34.1	20.8462	18084	Wolbachia phage WO: complete genome	90.84	Wolbachia endosymbiont of Armadillidium vulgare	92.52	Retain
OECLID_000000082557	bin3	35.92	15.8489	6776	Wolbachia endosymbiont of Ctenocephalides felis wCfeJ chromosome: complete genome	97.43	Wolbachia endosymbiont of Ctenocephalides felis wCfeJ	99.22	Retain
OECLID_000000089116	bin3	36.88	14.4902	2205	Wolbachia endosymbiont of Ctenocephalides felis wCfeJ chromosome: complete genome	94.89	Wolbachia endosymbiont of Ctenocephalides felis wCfeJ	92.36	Retain
OECLID_000000095575	bin3	35.76	18.5422	43584	Wolbachia endosymbiont of Ctenocephalides felis wCfeJ chromosome: complete genome	97.24	Wolbachia endosymbiont of Ctenocephalides felis wCfeJ	99.12	Retain
OECLID_000000096609	bin3	36.67	21.2055	10879	Wolbachia endosymbiont of Ctenocephalides felis wCfeJ chromosome: complete genome	96.88	Wolbachia endosymbiont of Cardiocondyla obscurior	87.9	Retain
OECLID_000000107025	bin3	35.99	19.5901	52681	Wolbachia endosymbiont of Ctenocephalides felis wCfeJ chromosome: complete genome	96.91	Wolbachia endosymbiont of Ctenocephalides felis wCfeJ	93.98	Retain
OECLID_000000110588	bin3	36.94	17.1395	3291	Wolbachia endosymbiont of Ctenocephalides felis wCfeJ chromosome: complete genome	93.81	Wolbachia endosymbiont of Ctenocephalides felis wCfeJ	86.4	Retain
OECLID_000000117117	bin3	35.13	18.8175	18747	Wolbachia endosymbiont of Ctenocephalides felis wCfeJ chromosome: complete genome	97.22	Wolbachia endosymbiont of Ctenocephalides felis wCfeJ	95.5	Retain
OECLID_000000117282	bin3	35.59	18.9529	57560	Wolbachia endosymbiont of Ctenocephalides felis wCfeJ chromosome: complete genome	97.7	Wolbachia endosymbiont of Ctenocephalides felis wCfeJ	94.12	Retain
OECLID_000000117415	bin3	33.39	23.3051	37636	Wolbachia endosymbiont of Bemisia tabaci strain China 1 genome	97.64	Wolbachia pipientis	98.32	Retain
OECLID_000000124238	bin3	37.16	18.41	7631	Wolbachia endosymbiont of Ctenocephalides felis wCfeJ chromosome: complete genome	94.89	Wolbachia endosymbiont of Cimex lectularius	94.12	Retain
OECLID_000000126116	bin3	34.9	17.9736	14041	Wolbachia endosymbiont of Ctenocephalides felis wCfeJ chromosome: complete genome	95.63	Wolbachia endosymbiont of Ctenocephalides felis wCfeJ	98.65	Retain
OECLID_000000135705	bin3	35.18	18.438	22260	Wolbachia endosymbiont of Ctenocephalides felis wCfeJ chromosome: complete genome	97.29	Wolbachia endosymbiont of Ctenocephalides felis wCfeJ	99.03	Retain
OECLID_000000163441	bin3	34.33	19.4525	10875	Wolbachia endosymbiont of Ctenocephalides felis wCfeJ chromosome: complete genome	97.39	Wolbachia endosymbiont of Ctenocephalides felis wCfeJ	97.67	Retain
OECLID_000000173240	bin3	35.47	20.0171	44381	Wolbachia endosymbiont of Ctenocephalides felis wCfeJ chromosome: complete genome	96.15	Wolbachia endosymbiont of Cimex lectularius	95.99	Retain
OECLID_000000208139	bin3	33.14	15.9924	18919	Wolbachia pipientis strain wCin2USA1 chromosome: complete genome	86.05	Wolbachia endosymbiont of Laodelphax striatellus	78.18	Retain
OECLID_000000211226	bin3	34.77	18.9804	42037	Wolbachia endosymbiont of Diaphorina citri isolate dawsonii chromosome: complete genome	91.88	Wolbachia endosymbiont of Diaphorina citri	69.61	Retain
OECLID_000000212833	bin3	37.47	19.5057	9008	Wolbachia endosymbiont of Ctenocephalides felis wCfeJ chromosome: complete genome	95.84	Wolbachia endosymbiont of Ctenocephalides felis wCfeJ	97.1	Retain
OECLID_000000217351	bin3	35.19	18.2461	15068	Wolbachia endosymbiont of Ctenocephalides felis wCfeJ chromosome: complete genome	97.15	Wolbachia endosymbiont of Ctenocephalides felis wCfeJ	94.69	Retain
OECLID_000000218119	bin3	35.87	18.9233	5604	Wolbachia endosymbiont of Bemisia tabaci strain China 1 genome	90.5	Wolbachia pipientis	93.78	Retain
OECLID_000000222736	bin3	35.97	19.1906	49923	Wolbachia endosymbiont of Ctenocephalides felis wCfeJ chromosome: complete genome	96.88	Wolbachia endosymbiont of Ctenocephalides felis wCfeJ	94.88	Retain
OECLID_000000224015	bin3	33.79	20.4303	5254	Wolbachia endosymbiont of Ctenocephalides felis wCfeJ chromosome: complete genome	95.71	Wolbachia endosymbiont of Ctenocephalides felis wCfeJ	94.95	Retain
OECLID_000000234904	bin3	36.75	16.434	6002	Wolbachia endosymbiont of Ctenocephalides felis wCfeJ chromosome: complete genome	97.54	Wolbachia endosymbiont of Ctenocephalides felis wCfeJ	98.68	Retain
OECLID_000000236917	bin3	36.17	19.9947	6843	Wolbachia endosymbiont of Ctenocephalides felis wCfeJ chromosome: complete genome	96.6	Wolbachia endosymbiont of Ctenocephalides felis wCfeJ	83.23	Retain
OECLID_000000240353	bin3	35.33	19.3483	10589	Wolbachia endosymbiont of Ctenocephalides felis wCfeJ chromosome: complete genome	97.19	Wolbachia endosymbiont of Ctenocephalides felis wCfeJ	99	Retain
OECLID_000000241615	bin3	36.57	16.353	5856	Wolbachia endosymbiont of Drosophila ananassae strain W2.1 chromosome: complete genome	85.39	Wolbachia endosymbiont of Ctenocephalides felis wCfeJ	95.91	Retain
OECLID_000000247612	bin3	35	19.1822	13899	Wolbachia endosymbiont of Ctenocephalides felis wCfeJ chromosome: complete genome	96.96	Wolbachia endosymbiont of Ctenocephalides felis wCfeJ	99.22	Retain
OECLID_000000247952	bin3	35.32	18.9089	25198	Wolbachia endosymbiont of Ctenocephalides felis wCfeJ chromosome: complete genome	96.43	Wolbachia endosymbiont of Ctenocephalides felis wCfeJ	95.36	Retain
OECLID_000000251194	bin3	32.97	19.9787	10588	Wolbachia pipientis strain wCin2USA1 chromosome: complete genome	87.87	Wolbachia endosymbiont of Drosophila yakuba	86.47	Retain
OECLID_000000251490	bin3	37.08	18.2661	9286	Wolbachia endosymbiont of Ctenocephalides felis wCfeJ chromosome: complete genome	95.25	Wolbachia endosymbiont of Dactylopius coccus	79.3	Retain
OECLID_000000255801	bin3	34.45	17.4498	6785	Wolbachia endosymbiont of Ctenocephalides felis wCfeJ chromosome: complete genome	92.6	Wolbachia endosymbiont of Ctenocephalides felis wCfeJ	87.5	Retain
OECLID_000000259629	bin3	35.65	18.6862	5192	Wolbachia endosymbiont of Ctenocephalides felis wCfeJ chromosome: complete genome	92.51	Wolbachia endosymbiont of Ctenocephalides felis wCfeJ	93.65	Retain
OECLID_000000268157	bin3	36.45	18.088	38399	Wolbachia endosymbiont of Ctenocephalides felis wCfeJ chromosome: complete genome	98.27	Wolbachia endosymbiont of Ctenocephalides felis wCfeJ	97.32	Retain
OECLID_000000300683	bin3	36.89	21.7707	5743	Wolbachia endosymbiont of Ctenocephalides felis wCfeJ chromosome: complete genome	96.55	Wolbachia endosymbiont of Ctenocephalides felis wCfeJ	96.41	Retain
OECLID_000000301879	bin3	34.77	21.0508	30160	Wolbachia endosymbiont of Ctenocephalides felis wCfeJ chromosome: complete genome	95.54	Wolbachia endosymbiont of Ctenocephalides felis wCfeJ	98.01	Retain
OECLID_000000305211	bin3	33.85	17.2053	8397	Wolbachia endosymbiont of Diaphorina citri isolate dawsonii chromosome: complete genome	87.86	Wolbachia endosymbiont of Drosophila simulans wAu	83.01	Retain
OECLID_000000307568	bin3	35.25	20.021	3100	Wolbachia endosymbiont of Drosophila simulans wNo: complete genome	81.51	Wolbachia endosymbiont of Laodelphax striatellus	91.41	Retain
OECLID_000000307789	bin3	35.33	16.8073	42319	Wolbachia endosymbiont of Ctenocephalides felis wCfeJ chromosome: complete genome	97.2	Wolbachia endosymbiont of Cimex lectularius	95.83	Retain
OECLID_000000309085	bin3	36.23	19.7036	8928	Wolbachia endosymbiont of Ctenocephalides felis wCfeJ chromosome: complete genome	96.29	Wolbachia endosymbiont of Ctenocephalides felis wCfeJ	96.34	Retain
OECLID_000000313955	bin3	36.96	17.8284	6714	Wolbachia endosymbiont of Ctenocephalides felis wCfeJ chromosome: complete genome	96.69	Wolbachia endosymbiont of Ctenocephalides felis wCfeJ	98.46	Retain
OECLID_000000318909	bin3	34.45	17.2959	58210	Wolbachia endosymbiont of Ctenocephalides felis wCfeJ chromosome: complete genome	96.5	Wolbachia endosymbiont of Ctenocephalides felis wCfeJ	90.13	Retain
OECLID_000000318976	bin3	34.85	19.1189	45004	Wolbachia endosymbiont of Ctenocephalides felis wCfeJ chromosome: complete genome	97.5	Wolbachia endosymbiont of Ctenocephalides felis wCfeJ	98.29	Retain
OECLID_000000323042	bin3	37.26	16.9954	3058	Wolbachia endosymbiont of Ctenocephalides felis wCfeJ chromosome: complete genome	96.34	Wolbachia endosymbiont of Ctenocephalides felis wCfeJ	98.21	Retain
OECLID_000000330744	bin3	33.82	19.7509	5352	Wolbachia endosymbiont of Culex quinquefasciatus Pel strain wPip complete genome	90.19	Wolbachia endosymbiont of Culex quinquefasciatus	95.91	Retain
OECLID_000000334119	bin3	35.9	19.7746	6869	Wolbachia endosymbiont of Ctenocephalides felis wCfeJ chromosome: complete genome	97.31	Wolbachia endosymbiont of Ctenocephalides felis wCfeJ	99.43	Retain
OECLID_000000042777	Sulcia	27.96	641.495	146587	Sulcia_SMMEEALB	91.092			Retain
OECLID_000000207212	Vidania	19.81	3452.83	115866	Vidania_VFMEEALB	80.815			Retain
OECLID_000000161679(modified)	Tokpelaia	16.86	526.488	158014	Candidatus Tokpelaia hoelldoblerii isolate Hsal: complete genome	82.81			Retain

## Sheet: S5_16S_rRNA_identities
Supplementary Table S5. 16S rRNA identities for Tokpelaia symbionts of planthoppers and ants.
	Ca. T. hoelldobblerii	Tetraponera attenuata-Ca. Tokpelaia sp. JL037	Tetraponera binghami-Ca. Tokpelaia sp. MJWG25	Tetraponera sp. 1-Ca. Tokpelaia sp. MJWG49	Tetraponera sp. 2-Ca. Tokpelaia sp. MJWG30	Dolichoderus sp. Ca. Tokpelaia sp. JSC161	Dolichoderus sp. Ca. Tokpelaia sp. JSC188	Dolichoderus sp. Ca. Tokpelaia sp. JSC189	Dolichoderus sp. Ca. Tokpelaia sp. JSC085	OECLID	OECLEU	SACSP1	BOTSP1	BOTSP2
Tetraponera attenuata-Ca. Tokpelaia sp. JL037	95.99
Tetraponera binghami-Ca. Tokpelaia sp. MJWG25	95.79	97.96
Tetraponera sp. 1-Ca. Tokpelaia sp. MJWG49	95.32	97.35	97.15
Tetraponera sp. 2-Ca. Tokpelaia sp. MJWG30	96.13	98.3	99.52	97.63
Dolichoderus sp. Ca. Tokpelaia sp. JSC161	95.73	94.78	95.19	95.26	95.66
Dolichoderus sp. Ca. Tokpelaia sp. JSC188	95.8	96.34	96	96.48	95.87	95.4
Dolichoderus sp. Ca. Tokpelaia sp. JSC189	96.67	96.33	96.4	95.93	96.74	95.39	97.08
Dolichoderus sp. Ca. Tokpelaia sp. JSC085	95.8	95.32	95.46	95.19	95.87	95.81	96.28	95.73
OECLID	84.66	84.25	84.13	84.81	84.2	84.9	85.03	85.07	84.76
OECLEU	97.74	96.51	96.58	95.9	96.93	95.7	96.18	96.65	96.04	84.26
SACSP1	94.41	94	93.38	93.73	93.72	94.61	94.07	93.86	93.66	86.39	94.27
BOTSP1	97.68	96.45	96.52	95.83	96.86	95.63	95.97	96.58	95.97	84.33	99.66	94.2
BOTSP2	97.74	96.51	96.58	95.9	96.93	95.7	96.04	96.65	96.04	84.47	99.73	94.41	99.66
LYNSP	93.32	92.91	92.51	92.23	92.85	92.38	93.39	93.32	93.66	85.53	93.39	92.59	93.32	93.52

## Sheet: S6_AAI_Tokpelaia
Supplementary Table S6. Average amino acid identity for phylogentically informative genes from genomes of Tokpelaia symbionts of planthoppers and ants.
	Cephalotes varian -Ca. Tokpelaia sp. JR021-5	Ca. Tokpelaia. hoelldobblerii Hsal	Tetraponera attenuata-Ca. Tokpelaia sp. JL037	Tetraponera binghami-Ca. Tokpelaia sp. MJWG25	Tetraponera sp. 1-Ca. Tokpelaia sp. MJWG49	Tetraponera sp. 2-Ca. Tokpelaia sp. MJWG30	Dolichoderus sp. Ca. Tokpelaia sp. JSC161	Dolichoderus sp. Ca. Tokpelaia sp. JSC188	Dolichoderus sp. Ca. Tokpelaia sp. JSC189	Dolichoderus sp. Ca. Tokpelaia sp. JSC085	OECLID	OECLEU	SACSP1	BOTSP1	BOTSP2
Ca. Tokpelaia. hoelldobblerii Hsal	64.41
Tetraponera attenuata-Ca. Tokpelaia sp. JL037	64.66	70.95
Tetraponera binghami-Ca. Tokpelaia sp. MJWG25	65.1	71.46	89.5
Tetraponera sp. 1-Ca. Tokpelaia sp. MJWG49	64.29	70.57	87.25	88.45
Tetraponera sp. 2-Ca. Tokpelaia sp. MJWG30	65.05	71.67	89.88	97.85	88.9
Dolichoderus sp. Ca. Tokpelaia sp. JSC161	60.76	64.44	66.39	66.3	66.1	66.34
Dolichoderus sp. Ca. Tokpelaia sp. JSC188	62.87	68.29	70.45	70.85	70.18	70.92	65.44
Dolichoderus sp. Ca. Tokpelaia sp. JSC189	64.2	70.48	73.22	73.66	72.87	73.77	66.5	78.63
Dolichoderus sp. Ca. Tokpelaia sp. JSC085	62.72	67.53	70.4	70.66	70.06	70.66	66.79	68.48	70.08
OECLID	47.64	48.17	48.03	47.83	47.75	47.71	48.2	48.86	48.24	48.03
OECLEU	64.91	71.7	76.74	77.61	76.24	77.89	67.45	72.8	76.19	72.47	47.9
SACSP1	54.77	56.61	57.45	57.21	57.34	57.07	57.04	58.03	58.15	57	51.22	57.9
BOTSP1	64.46	71.65	76.97	77.84	76.47	78.04	67.96	73.05	76.22	72.79	47.03	97.39	58.57
BOTSP2	64.79	71.82	76.93	77.99	76.52	78.21	68.01	73.44	76.47	72.98	47.19	97.37	58.65	98.59
LYNSP	52.46	53.1	54.16	53.65	53.91	53.71	53.91	54.9	55.01	53.77	51.47	54.38	55.87	54.3	54.34

## Sheet: S7_KOs_Tokpelaia
Supplementary Table S7. KEGG Orthologs (KOs) found in symbiont draft genomes.
KO_number	Name	All categories of KEGG	A_level	B_level	Heatmap_A_level	Heatmap_B_level	BOTSP1	BOTSP2	LYNSP	OECLEU	OECLID	SACSP1	Harpegnathos saltator-Ca. Tokpelaia sp.	Cephalotes varians-Ca. Tokpelaia sp. JR021	Dolichoderus sp. Ca. Tokpelaia sp. JSC085	Dolichoderus sp. Ca. Tokpelaia sp. JSC161	Dolichoderus sp. Ca. Tokpelaia sp. JSC188	Dolichoderus sp. Ca. Tokpelaia sp. JSC189	Tetraponera attenuata-Ca. Tokpelaia sp. JL037	Tetraponera binghami-Ca. Tokpelaia sp. MJWG25	Tetraponera sp. 2-Ca. Tokpelaia sp. MJWG30	Tetraponera sp. 1-Ca. Tokpelaia sp. MJWG49
K06177	rluA; tRNA pseudouridine32 synthase / 23S rRNA pseudouridine746 synthase [EC:5.4.99.28 5.4.99.29]:	A09180 Brite Hierarchies|B 09182 Protein families: genetic information processing|C 03009 Ribosome biogenesis [BR:ko03009];A09180 Brite Hierarchies|B 09182 Protein families: genetic information processing|C 03016 Transfer RNA biogenesis [BR:ko03016];;;;;;;;;;;;;	Genetic Information Processing	Ribosome biogenesis	Genetic Information Processing	Translation	1	1	1	1	1	1	1	1	1	1	1	1	1	1	1	1
K03798	ftsH, hflB; cell division protease FtsH [EC:3.4.24.-]:	A09180 Brite Hierarchies|B 09181 Protein families: metabolism|C 01002 Peptidases and inhibitors [BR:ko01002];A09180 Brite Hierarchies|B 09182 Protein families: genetic information processing|C 03110 Chaperones and folding catalysts [BR:ko03110];;;;;;;;;;;;;	Cellular Processes	Cell growth and death	Cellular Processes	Cell growth and death	1	1	1	1	1	1	1	1	1	1	1	1	1	1	1	1
K06916	zapE; cell division protein ZapE:	A09180 Brite Hierarchies|B 09182 Protein families: genetic information processing|C 03036 Chromosome and associated proteins [BR:ko03036];;;;;;;;;;;;;;	Cellular Processes	Cell growth and death	Cellular Processes	Cell growth and death	1	1	0	1	0	0	1	1	1	1	1	1	1	2	2	1
K03586	ftsL; cell division protein FtsL:	A09180 Brite Hierarchies|B 09182 Protein families: genetic information processing|C 03036 Chromosome and associated proteins [BR:ko03036];;;;;;;;;;;;;;	Cellular Processes	Cell growth and death	Cellular Processes	Cell growth and death	1	1	1	1	0	1	1	0	1	1	1	1	0	0	0	0
K09888	zapA; cell division protein ZapA:	A09180 Brite Hierarchies|B 09182 Protein families: genetic information processing|C 03036 Chromosome and associated proteins [BR:ko03036];;;;;;;;;;;;;;	Cellular Processes	Cell growth and death	Cellular Processes	Cell growth and death	1	1	0	1	0	1	1	1	0	0	1	1	1	1	1	1
K13592	rcdA; regulator of CtrA degradation:	A09140 Cellular Processes|B 09143 Cell growth and death|C 04112 Cell cycle - Caulobacter [PATH:ko04112];;;;;;;;;;;;;;	Cellular Processes	Cell growth and death	Cellular Processes	Cell growth and death	1	1	0	1	0	0	1	1	0	0	0	0	0	0	0	0
K13583	gcrA; GcrA cell cycle regulator:	A09140 Cellular Processes|B 09143 Cell growth and death|C 04112 Cell cycle - Caulobacter [PATH:ko04112];;;;;;;;;;;;;;	Cellular Processes	Cell growth and death	Cellular Processes	Cell growth and death	1	1	0	1	0	0	1	1	1	1	0	1	0	0	0	1
K06985	K06985; aspartyl protease family protein:	A09140 Cellular Processes|B 09143 Cell growth and death|C 04112 Cell cycle - Caulobacter [PATH:ko04112];;;;;;;;;;;;;;	Cellular Processes	Cell growth and death	Cellular Processes	Cell growth and death	1	1	0	1	0	0	1	0	0	0	0	0	0	0	0	0
K13245	pdeA; c-di-GMP-specific phosphodiesterase [EC:3.1.4.52]:	A09140 Cellular Processes|B 09143 Cell growth and death|C 04112 Cell cycle - Caulobacter [PATH:ko04112];;;;;;;;;;;;;;	Cellular Processes	Cell growth and death	Cellular Processes	Cell growth and death	1	1	0	1	0	0	0	0	0	0	0	0	0	0	0	0
K01358	clpP, CLPP; ATP-dependent Clp protease, protease subunit [EC:3.4.21.92]:	A09140 Cellular Processes|B 09143 Cell growth and death|C 04112 Cell cycle - Caulobacter [PATH:ko04112];A09150 Organismal Systems|B 09149 Aging|C 04212 Longevity regulating pathway - worm [PATH:ko04212];A09180 Brite Hierarchies|B 09181 Protein families: metabolism|C 01002 Peptidases and inhibitors [BR:ko01002];;;;;;;;;;;;	Cellular Processes	Cell growth and death	Cellular Processes	Cell growth and death	2	1	2	2	2	2	2	2	2	2	2	2	1	1	1	1
K01338	lon; ATP-dependent Lon protease [EC:3.4.21.53]:	A09140 Cellular Processes|B 09143 Cell growth and death|C 04112 Cell cycle - Caulobacter [PATH:ko04112];A09180 Brite Hierarchies|B 09181 Protein families: metabolism|C 01002 Peptidases and inhibitors [BR:ko01002];;;;;;;;;;;;;	Cellular Processes	Cell growth and death	Cellular Processes	Cell growth and death	2	2	1	2	0	1	1	1	1	1	1	1	1	1	1	1
K11749	rseP; regulator of sigma E protease [EC:3.4.24.-]:	A09140 Cellular Processes|B 09143 Cell growth and death|C 04112 Cell cycle - Caulobacter [PATH:ko04112];A09180 Brite Hierarchies|B 09181 Protein families: metabolism|C 01002 Peptidases and inhibitors [BR:ko01002];;;;;;;;;;;;;	Cellular Processes	Cell growth and death	Cellular Processes	Cell growth and death	1	1	1	1	0	0	1	1	1	1	1	1	1	1	1	1
K03589	ftsQ; cell division protein FtsQ:	A09140 Cellular Processes|B 09143 Cell growth and death|C 04112 Cell cycle - Caulobacter [PATH:ko04112];A09180 Brite Hierarchies|B 09182 Protein families: genetic information processing|C 03036 Chromosome and associated proteins [BR:ko03036];;;;;;;;;;;;;	Cellular Processes	Cell growth and death	Cellular Processes	Cell growth and death	1	1	1	1	0	1	1	1	1	1	1	1	0	1	1	1
K03588	ftsW, spoVE; cell division protein FtsW:	A09140 Cellular Processes|B 09143 Cell growth and death|C 04112 Cell cycle - Caulobacter [PATH:ko04112];A09180 Brite Hierarchies|B 09182 Protein families: genetic information processing|C 03036 Chromosome and associated proteins [BR:ko03036];A09180 Brite Hierarchies|B 09183 Protein families: signaling and cellular processes|C 02000 Transporters [BR:ko02000];;;;;;;;;;;;	Cellular Processes	Cell growth and death	Cellular Processes	Cell growth and death	1	1	1	1	0	1	1	1	1	1	1	1	0	2	1	1
K03590	ftsA; cell division protein FtsA:	A09140 Cellular Processes|B 09143 Cell growth and death|C 04112 Cell cycle - Caulobacter [PATH:ko04112];A09180 Brite Hierarchies|B 09182 Protein families: genetic information processing|C 03036 Chromosome and associated proteins [BR:ko03036];A09180 Brite Hierarchies|B 09183 Protein families: signaling and cellular processes|C 04812 Cytoskeleton proteins [BR:ko04812];;;;;;;;;;;;	Cellular Processes	Cell growth and death	Cellular Processes	Cell growth and death	1	1	1	1	0	1	1	1	0	1	1	1	1	1	1	1
K03531	ftsZ; cell division protein FtsZ:	A09140 Cellular Processes|B 09143 Cell growth and death|C 04112 Cell cycle - Caulobacter [PATH:ko04112];A09180 Brite Hierarchies|B 09182 Protein families: genetic information processing|C 03036 Chromosome and associated proteins [BR:ko03036];A09180 Brite Hierarchies|B 09183 Protein families: signaling and cellular processes|C 04812 Cytoskeleton proteins [BR:ko04812];A09180 Brite Hierarchies|B 091…	Cellular Processes	Cell growth and death	Cellular Processes	Cell growth and death	1	1	1	1	0	1	1	1	1	1	1	1	1	1	1	1
K03544	clpX, CLPX; ATP-dependent Clp protease ATP-binding subunit ClpX:	A09140 Cellular Processes|B 09143 Cell growth and death|C 04112 Cell cycle - Caulobacter [PATH:ko04112];A09180 Brite Hierarchies|B 09182 Protein families: genetic information processing|C 03110 Chaperones and folding catalysts [BR:ko03110];;;;;;;;;;;;;	Cellular Processes	Cell growth and death	Cellular Processes	Cell growth and death	1	1	1	1	1	1	1	1	1	1	1	1	1	1	1	1
K13581	ccrM; modification methylase [EC:2.1.1.72]:	A09140 Cellular Processes|B 09143 Cell growth and death|C 04112 Cell cycle - Caulobacter [PATH:ko04112];A09180 Brite Hierarchies|B 09183 Protein families: signaling and cellular processes|C 02048 Prokaryotic defense system [BR:ko02048];;;;;;;;;;;;;	Cellular Processes	Cell growth and death	Cellular Processes	Cell growth and death	1	1	0	1	0	0	1	1	1	1	1	1	1	1	1	1
K06190	ispZ; intracellular septation protein:	A09190 Not Included in Pathway or Brite|B 09193 Unclassified: signaling and cellular processes|C 99978 Cell growth;;;;;;;;;;;;;;	Cellular Processes	Cell growth and death	Cellular Processes	Cell growth and death	1	1	0	0	0	1	1	1	1	1	1	1	1	1	1	1
K06400	spoIVCA; site-specific DNA recombinase:	A09190 Not Included in Pathway or Brite|B 09193 Unclassified: signaling and cellular processes|C 99978 Cell growth;;;;;;;;;;;;;;	Cellular Processes	Cell growth and death	Cellular Processes	Cell growth and death	0	0	0	1	0	0	0	0	0	0	0	0	0	0	0	0
K22719	envC; murein hydrolase activator:	A09190 Not Included in Pathway or Brite|B 09193 Unclassified: signaling and cellular processes|C 99978 Cell growth;;;;;;;;;;;;;;	Cellular Processes	Cell growth and death	Cellular Processes	Cell growth and death	1	1	0	1	0	0	1	1	1	0	1	1	0	0	0	0
K02556	motA; chemotaxis protein MotA:	A09130 Environmental Information Processing|B 09132 Signal transduction|C 02020 Two-component system [PATH:ko02020];A09140 Cellular Processes|B 09142 Cell motility|C 02030 Bacterial chemotaxis [PATH:ko02030];A09140 Cellular Processes|B 09142 Cell motility|C 02040 Flagellar assembly [PATH:ko02040];A09180 Brite Hierarchies|B 09183 Protein families: signaling and cellular processes|C 02000 Transport…	Cellular Processes	Cell motility	Cellular Processes	Cell motility	0	0	0	0	0	0	1	0	0	0	1	1	0	0	0	0
K02406	fliC, hag; flagellin:	A09130 Environmental Information Processing|B 09132 Signal transduction|C 02020 Two-component system [PATH:ko02020];A09140 Cellular Processes|B 09142 Cell motility|C 02040 Flagellar assembly [PATH:ko02040];A09150 Organismal Systems|B 09151 Immune system|C 04621 NOD-like receptor signaling pathway [PATH:ko04621];A09150 Organismal Systems|B 09159 Environmental adaptation|C 04626 Plant-pathogen inte…	Cellular Processes	Cell motility	Cellular Processes	Cell motility	0	0	0	0	0	0	1	0	0	0	1	1	0	0	0	0
K07346	fimC; fimbrial chaperone protein:	A09130 Environmental Information Processing|B 09132 Signal transduction|C 02020 Two-component system [PATH:ko02020];A09180 Brite Hierarchies|B 09182 Protein families: genetic information processing|C 03110 Chaperones and folding catalysts [BR:ko03110];A09180 Brite Hierarchies|B 09183 Protein families: signaling and cellular processes|C 02044 Secretion system [BR:ko02044];A09180 Brite Hierarchies|…	Cellular Processes	Cell motility	Cellular Processes	Cell motility	2	2	0	1	0	0	1	1	0	0	0	0	0	0	0	0
K27078	cupE; spore coat protein U domain-containing protein, fimbrial subunit CupE1/2/3/6:	A09130 Environmental Information Processing|B 09132 Signal transduction|C 02020 Two-component system [PATH:ko02020];A09180 Brite Hierarchies|B 09183 Protein families: signaling and cellular processes|C 02044 Secretion system [BR:ko02044];A09180 Brite Hierarchies|B 09183 Protein families: signaling and cellular processes|C 02035 Bacterial motility proteins [BR:ko02035];;;;;;;;;;;;	Cellular Processes	Cell motility	Cellular Processes	Cell motility	4	5	0	2	0	0	2	1	0	0	0	0	0	0	0	0
K02416	fliM; flagellar motor switch protein FliM:	A09140 Cellular Processes|B 09142 Cell motility|C 02030 Bacterial chemotaxis [PATH:ko02030];A09140 Cellular Processes|B 09142 Cell motility|C 02040 Flagellar assembly [PATH:ko02040];A09180 Brite Hierarchies|B 09183 Protein families: signaling and cellular processes|C 02035 Bacterial motility proteins [BR:ko02035];;;;;;;;;;;;	Cellular Processes	Cell motility	Cellular Processes	Cell motility	0	0	0	0	0	0	1	0	0	0	1	1	0	0	0	0
K02557	motB; chemotaxis protein MotB:	A09140 Cellular Processes|B 09142 Cell motility|C 02030 Bacterial chemotaxis [PATH:ko02030];A09140 Cellular Processes|B 09142 Cell motility|C 02040 Flagellar assembly [PATH:ko02040];A09180 Brite Hierarchies|B 09183 Protein families: signaling and cellular processes|C 02000 Transporters [BR:ko02000];A09180 Brite Hierarchies|B 09183 Protein families: signaling and cellular processes|C 02035 Bacteri…	Cellular Processes	Cell motility	Cellular Processes	Cell motility	0	0	0	0	0	0	1	0	0	0	1	1	0	0	0	0
K02417	fliN; flagellar motor switch protein FliN:	A09140 Cellular Processes|B 09142 Cell motility|C 02030 Bacterial chemotaxis [PATH:ko02030];A09140 Cellular Processes|B 09142 Cell motility|C 02040 Flagellar assembly [PATH:ko02040];A09180 Brite Hierarchies|B 09183 Protein families: signaling and cellular processes|C 02044 Secretion system [BR:ko02044];A09180 Brite Hierarchies|B 09183 Protein families: signaling and cellular processes|C 02035 Bac…	Cellular Processes	Cell motility	Cellular Processes	Cell motility	0	0	0	0	0	0	1	0	0	0	0	0	0	0	0	0
K02410	fliG; flagellar motor switch protein FliG:	A09140 Cellular Processes|B 09142 Cell motility|C 02030 Bacterial chemotaxis [PATH:ko02030];A09140 Cellular Processes|B 09142 Cell motility|C 02040 Flagellar assembly [PATH:ko02040];A09180 Brite Hierarchies|B 09183 Protein families: signaling and cellular processes|C 02035 Bacterial motility proteins [BR:ko02035];;;;;;;;;;;;	Cellular Processes	Cell motility	Cellular Processes	Cell motility	0	0	0	0	0	0	1	0	0	0	1	1	0	0	0	0
K02397	flgL; flagellar hook-associated protein 3 FlgL:	A09140 Cellular Processes|B 09142 Cell motility|C 02040 Flagellar assembly [PATH:ko02040];A09180 Brite Hierarchies|B 09183 Protein families: signaling and cellular processes|C 02035 Bacterial motility proteins [BR:ko02035];;;;;;;;;;;;;	Cellular Processes	Cell motility	Cellular Processes	Cell motility	0	0	0	0	0	0	1	0	0	0	1	1	0	0	0	0
K02392	flgG; flagellar basal-body rod protein FlgG:	A09140 Cellular Processes|B 09142 Cell motility|C 02040 Flagellar assembly [PATH:ko02040];A09180 Brite Hierarchies|B 09183 Protein families: signaling and cellular processes|C 02035 Bacterial motility proteins [BR:ko02035];;;;;;;;;;;;;	Cellular Processes	Cell motility	Cellular Processes	Cell motility	0	0	0	0	0	0	1	0	0	0	1	1	0	0	0	0
K10564	motC; chemotaxis protein MotC:	A09140 Cellular Processes|B 09142 Cell motility|C 02040 Flagellar assembly [PATH:ko02040];A09180 Brite Hierarchies|B 09183 Protein families: signaling and cellular processes|C 02035 Bacterial motility proteins [BR:ko02035];;;;;;;;;;;;;	Cellular Processes	Cell motility	Cellular Processes	Cell motility	0	0	0	0	0	0	1	0	0	0	1	1	0	0	0	0
K02393	flgH; flagellar L-ring protein FlgH:	A09140 Cellular Processes|B 09142 Cell motility|C 02040 Flagellar assembly [PATH:ko02040];A09180 Brite Hierarchies|B 09183 Protein families: signaling and cellular processes|C 02035 Bacterial motility proteins [BR:ko02035];;;;;;;;;;;;;	Cellular Processes	Cell motility	Cellular Processes	Cell motility	0	0	0	0	0	0	1	0	0	0	1	1	0	0	0	0
K02390	flgE; flagellar hook protein FlgE:	A09140 Cellular Processes|B 09142 Cell motility|C 02040 Flagellar assembly [PATH:ko02040];A09180 Brite Hierarchies|B 09183 Protein families: signaling and cellular processes|C 02035 Bacterial motility proteins [BR:ko02035];;;;;;;;;;;;;	Cellular Processes	Cell motility	Cellular Processes	Cell motility	0	0	0	0	0	0	1	0	0	0	1	1	0	0	0	0
K02391	flgF; flagellar basal-body rod protein FlgF:	A09140 Cellular Processes|B 09142 Cell motility|C 02040 Flagellar assembly [PATH:ko02040];A09180 Brite Hierarchies|B 09183 Protein families: signaling and cellular processes|C 02035 Bacterial motility proteins [BR:ko02035];;;;;;;;;;;;;	Cellular Processes	Cell motility	Cellular Processes	Cell motility	0	0	0	0	0	0	1	0	0	0	1	1	0	0	0	0
K02387	flgB; flagellar basal-body rod protein FlgB:	A09140 Cellular Processes|B 09142 Cell motility|C 02040 Flagellar assembly [PATH:ko02040];A09180 Brite Hierarchies|B 09183 Protein families: signaling and cellular processes|C 02035 Bacterial motility proteins [BR:ko02035];;;;;;;;;;;;;	Cellular Processes	Cell motility	Cellular Processes	Cell motility	0	0	0	0	0	0	1	0	0	0	1	1	0	0	0	0
K02415	fliL; flagellar protein FliL:	A09140 Cellular Processes|B 09142 Cell motility|C 02040 Flagellar assembly [PATH:ko02040];A09180 Brite Hierarchies|B 09183 Protein families: signaling and cellular processes|C 02035 Bacterial motility proteins [BR:ko02035];;;;;;;;;;;;;	Cellular Processes	Cell motility	Cellular Processes	Cell motility	0	0	0	0	0	0	1	0	0	0	1	1	0	0	0	0
K02389	flgD; flagellar basal-body rod modification protein FlgD:	A09140 Cellular Processes|B 09142 Cell motility|C 02040 Flagellar assembly [PATH:ko02040];A09180 Brite Hierarchies|B 09183 Protein families: signaling and cellular processes|C 02035 Bacterial motility proteins [BR:ko02035];;;;;;;;;;;;;	Cellular Processes	Cell motility	Cellular Processes	Cell motility	0	0	0	0	0	0	1	0	0	0	1	1	0	0	0	0
K02396	flgK; flagellar hook-associated protein 1:	A09140 Cellular Processes|B 09142 Cell motility|C 02040 Flagellar assembly [PATH:ko02040];A09180 Brite Hierarchies|B 09183 Protein families: signaling and cellular processes|C 02035 Bacterial motility proteins [BR:ko02035];;;;;;;;;;;;;	Cellular Processes	Cell motility	Cellular Processes	Cell motility	0	0	0	0	0	0	1	0	0	0	1	1	0	0	0	0
K02394	flgI; flagellar P-ring protein FlgI:	A09140 Cellular Processes|B 09142 Cell motility|C 02040 Flagellar assembly [PATH:ko02040];A09180 Brite Hierarchies|B 09183 Protein families: signaling and cellular processes|C 02035 Bacterial motility proteins [BR:ko02035];;;;;;;;;;;;;	Cellular Processes	Cell motility	Cellular Processes	Cell motility	0	0	0	0	0	0	1	0	0	0	1	1	0	0	0	0
K02388	flgC; flagellar basal-body rod protein FlgC:	A09140 Cellular Processes|B 09142 Cell motility|C 02040 Flagellar assembly [PATH:ko02040];A09180 Brite Hierarchies|B 09183 Protein families: signaling and cellular processes|C 02035 Bacterial motility proteins [BR:ko02035];;;;;;;;;;;;;	Cellular Processes	Cell motility	Cellular Processes	Cell motility	0	0	0	0	0	0	1	0	0	0	1	1	0	0	0	0
K02413	fliJ; flagellar protein FliJ:	A09140 Cellular Processes|B 09142 Cell motility|C 02040 Flagellar assembly [PATH:ko02040];A09180 Brite Hierarchies|B 09183 Protein families: signaling and cellular processes|C 02035 Bacterial motility proteins [BR:ko02035];;;;;;;;;;;;;	Cellular Processes	Cell motility	Cellular Processes	Cell motility	0	0	0	0	0	0	1	1	0	0	0	0	0	0	0	0
K02408	fliE; flagellar hook-basal body complex protein FliE:	A09140 Cellular Processes|B 09142 Cell motility|C 02040 Flagellar assembly [PATH:ko02040];A09180 Brite Hierarchies|B 09183 Protein families: signaling and cellular processes|C 02035 Bacterial motility proteins [BR:ko02035];;;;;;;;;;;;;	Cellular Processes	Cell motility	Cellular Processes	Cell motility	0	0	0	0	0	0	1	0	0	0	1	1	0	0	0	0
K02395	flgJ; peptidoglycan hydrolase FlgJ:	A09140 Cellular Processes|B 09142 Cell motility|C 02040 Flagellar assembly [PATH:ko02040];A09180 Brite Hierarchies|B 09183 Protein families: signaling and cellular processes|C 02035 Bacterial motility proteins [BR:ko02035];;;;;;;;;;;;;	Cellular Processes	Cell motility	Cellular Processes	Cell motility	0	0	0	0	0	0	1	0	0	0	1	1	0	0	0	0
K02386	flgA; flagellar basal body P-ring formation protein FlgA:	A09140 Cellular Processes|B 09142 Cell motility|C 02040 Flagellar assembly [PATH:ko02040];A09180 Brite Hierarchies|B 09183 Protein families: signaling and cellular processes|C 02035 Bacterial motility proteins [BR:ko02035];;;;;;;;;;;;;	Cellular Processes	Cell motility	Cellular Processes	Cell motility	0	0	0	0	0	0	1	0	0	0	1	1	0	0	0	0
K02400	flhA; flagellar biosynthesis protein FlhA:	A09140 Cellular Processes|B 09142 Cell motility|C 02040 Flagellar assembly [PATH:ko02040];A09180 Brite Hierarchies|B 09183 Protein families: signaling and cellular processes|C 02044 Secretion system [BR:ko02044];A09180 Brite Hierarchies|B 09183 Protein families: signaling and cellular processes|C 02035 Bacterial motility proteins [BR:ko02035];;;;;;;;;;;;	Cellular Processes	Cell motility	Cellular Processes	Cell motility	0	0	0	0	0	0	1	0	0	0	1	1	0	0	0	0
K02418	fliO, fliZ; flagellar protein FliO/FliZ:	A09140 Cellular Processes|B 09142 Cell motility|C 02040 Flagellar assembly [PATH:ko02040];A09180 Brite Hierarchies|B 09183 Protein families: signaling and cellular processes|C 02044 Secretion system [BR:ko02044];A09180 Brite Hierarchies|B 09183 Protein families: signaling and cellular processes|C 02035 Bacterial motility proteins [BR:ko02035];;;;;;;;;;;;	Cellular Processes	Cell motility	Cellular Processes	Cell motility	1	1	0	0	0	0	0	1	0	0	0	0	0	0	0	0
K02401	flhB; flagellar biosynthesis protein FlhB:	A09140 Cellular Processes|B 09142 Cell motility|C 02040 Flagellar assembly [PATH:ko02040];A09180 Brite Hierarchies|B 09183 Protein families: signaling and cellular processes|C 02044 Secretion system [BR:ko02044];A09180 Brite Hierarchies|B 09183 Protein families: signaling and cellular processes|C 02035 Bacterial motility proteins [BR:ko02035];;;;;;;;;;;;	Cellular Processes	Cell motility	Cellular Processes	Cell motility	0	0	0	0	0	0	1	0	0	0	1	1	0	0	0	0
K02419	fliP; flagellar biosynthesis protein FliP:	A09140 Cellular Processes|B 09142 Cell motility|C 02040 Flagellar assembly [PATH:ko02040];A09180 Brite Hierarchies|B 09183 Protein families: signaling and cellular processes|C 02044 Secretion system [BR:ko02044];A09180 Brite Hierarchies|B 09183 Protein families: signaling and cellular processes|C 02035 Bacterial motility proteins [BR:ko02035];;;;;;;;;;;;	Cellular Processes	Cell motility	Cellular Processes	Cell motility	0	0	0	0	0	0	1	0	0	0	1	1	0	0	0	0
K02412	fliI; flagellum-specific ATP synthase [EC:7.4.2.8]:	A09140 Cellular Processes|B 09142 Cell motility|C 02040 Flagellar assembly [PATH:ko02040];A09180 Brite Hierarchies|B 09183 Protein families: signaling and cellular processes|C 02044 Secretion system [BR:ko02044];A09180 Brite Hierarchies|B 09183 Protein families: signaling and cellular processes|C 02035 Bacterial motility proteins [BR:ko02035];;;;;;;;;;;;	Cellular Processes	Cell motility	Cellular Processes	Cell motility	0	0	0	0	0	0	1	0	0	0	1	1	0	0	0	0
K02409	fliF; flagellar M-ring protein FliF:	A09140 Cellular Processes|B 09142 Cell motility|C 02040 Flagellar assembly [PATH:ko02040];A09180 Brite Hierarchies|B 09183 Protein families: signaling and cellular processes|C 02044 Secretion system [BR:ko02044];A09180 Brite Hierarchies|B 09183 Protein families: signaling and cellular processes|C 02035 Bacterial motility proteins [BR:ko02035];;;;;;;;;;;;	Cellular Processes	Cell motility	Cellular Processes	Cell motility	0	0	0	0	0	0	1	0	0	0	1	1	0	0	0	0
K02421	fliR; flagellar biosynthesis protein FliR:	A09140 Cellular Processes|B 09142 Cell motility|C 02040 Flagellar assembly [PATH:ko02040];A09180 Brite Hierarchies|B 09183 Protein families: signaling and cellular processes|C 02044 Secretion system [BR:ko02044];A09180 Brite Hierarchies|B 09183 Protein families: signaling and cellular processes|C 02035 Bacterial motility proteins [BR:ko02035];;;;;;;;;;;;	Cellular Processes	Cell motility	Cellular Processes	Cell motility	0	0	0	0	0	0	1	0	0	0	1	1	0	0	0	0
K02420	fliQ; flagellar biosynthesis protein FliQ:	A09140 Cellular Processes|B 09142 Cell motility|C 02040 Flagellar assembly [PATH:ko02040];A09180 Brite Hierarchies|B 09183 Protein families: signaling and cellular processes|C 02044 Secretion system [BR:ko02044];A09180 Brite Hierarchies|B 09183 Protein families: signaling and cellular processes|C 02035 Bacterial motility proteins [BR:ko02035];;;;;;;;;;;;	Cellular Processes	Cell motility	Cellular Processes	Cell motility	0	0	0	0	0	0	1	0	0	0	1	1	0	0	0	0
K06601	flbT; flagellar biosynthesis repressor protein FlbT:	A09180 Brite Hierarchies|B 09183 Protein families: signaling and cellular processes|C 02035 Bacterial motility proteins [BR:ko02035];;;;;;;;;;;;;;	Cellular Processes	Cell motility	Cellular Processes	Cell motility	0	0	0	0	0	0	1	0	0	0	1	1	0	0	0	0
K06602	flaF; flagellar biosynthesis activator protein FlaF:	A09180 Brite Hierarchies|B 09183 Protein families: signaling and cellular processes|C 02035 Bacterial motility proteins [BR:ko02035];;;;;;;;;;;;;;	Cellular Processes	Cell motility	Cellular Processes	Cell motility	0	0	0	0	0	0	1	0	0	0	1	1	0	0	0	0
K20276	bapA; large repetitive protein:	A09140 Cellular Processes|B 09145 Cellular community - prokaryotes|C 02024 Quorum sensing [PATH:ko02024];;;;;;;;;;;;;;	Cellular Processes	Cellular community	Cellular Processes	Cellular Processes: others	0	0	0	0	0	0	1	0	0	0	0	0	0	0	0	0
K18139	oprM, emhC, ttgC, cusC, adeK, smeF, mtrE, cmeC, gesC; outer membrane protein, multidrug efflux system:	A09140 Cellular Processes|B 09145 Cellular community - prokaryotes|C 02024 Quorum sensing [PATH:ko02024];A09160 Human Diseases|B 09175 Drug resistance: antimicrobial|C 01501 beta-Lactam resistance [PATH:ko01501];A09180 Brite Hierarchies|B 09183 Protein families: signaling and cellular processes|C 02000 Transporters [BR:ko02000];A09180 Brite Hierarchies|B 09183 Protein families: signaling and cell…	Cellular Processes	Cellular community	Cellular Processes	Cellular Processes: others	1	1	0	1	0	0	0	0	0	0	0	0	0	0	0	0
K02035	ABC.PE.S; peptide/nickel transport system substrate-binding protein:	A09140 Cellular Processes|B 09145 Cellular community - prokaryotes|C 02024 Quorum sensing [PATH:ko02024];A09180 Brite Hierarchies|B 09183 Protein families: signaling and cellular processes|C 02000 Transporters [BR:ko02000];;;;;;;;;;;;;	Cellular Processes	Cellular community	Cellular Processes	Cellular Processes: others	2	2	0	3	0	0	1	1	0	0	0	0	0	0	0	0
K02034	ABC.PE.P1; peptide/nickel transport system permease protein:	A09140 Cellular Processes|B 09145 Cellular community - prokaryotes|C 02024 Quorum sensing [PATH:ko02024];A09180 Brite Hierarchies|B 09183 Protein families: signaling and cellular processes|C 02000 Transporters [BR:ko02000];;;;;;;;;;;;;	Cellular Processes	Cellular community	Cellular Processes	Cellular Processes: others	1	1	0	2	0	0	0	0	0	0	0	0	0	0	0	0
K02031	ddpD; peptide/nickel transport system ATP-binding protein:	A09140 Cellular Processes|B 09145 Cellular community - prokaryotes|C 02024 Quorum sensing [PATH:ko02024];A09180 Brite Hierarchies|B 09183 Protein families: signaling and cellular processes|C 02000 Transporters [BR:ko02000];;;;;;;;;;;;;	Cellular Processes	Cellular community	Cellular Processes	Cellular Processes: others	1	1	0	1	0	0	0	0	0	0	0	0	0	0	0	0
K20532	trbG; type IV secretion system protein TrbG:	A09140 Cellular Processes|B 09145 Cellular community - prokaryotes|C 02024 Quorum sensing [PATH:ko02024];A09180 Brite Hierarchies|B 09183 Protein families: signaling and cellular processes|C 02044 Secretion system [BR:ko02044];;;;;;;;;;;;;	Cellular Processes	Cellular community	Cellular Processes	Cellular Processes: others	0	0	0	0	0	0	0	0	0	0	0	0	0	0	1	0
K20533	trbI; type IV secretion system protein TrbI:	A09140 Cellular Processes|B 09145 Cellular community - prokaryotes|C 02024 Quorum sensing [PATH:ko02024];A09180 Brite Hierarchies|B 09183 Protein families: signaling and cellular processes|C 02044 Secretion system [BR:ko02044];;;;;;;;;;;;;	Cellular Processes	Cellular community	Cellular Processes	Cellular Processes: others	0	0	0	0	0	0	0	0	0	0	0	0	0	0	1	0
K07316	mod; adenine-specific DNA-methyltransferase [EC:2.1.1.72]:	A09180 Brite Hierarchies|B 09183 Protein families: signaling and cellular processes|C 02048 Prokaryotic defense system [BR:ko02048];;;;;;;;;;;;;;	Cellular Processes	Prokaryotic defense system	Cellular Processes	Cellular Processes: others	0	0	0	0	0	0	0	2	0	0	0	0	0	0	0	0
K09951	cas2; CRISPR-associated protein Cas2:	A09180 Brite Hierarchies|B 09183 Protein families: signaling and cellular processes|C 02048 Prokaryotic defense system [BR:ko02048];;;;;;;;;;;;;;	Cellular Processes	Prokaryotic defense system	Cellular Processes	Cellular Processes: others	1	1	0	0	0	0	2	1	0	0	0	0	0	0	0	0
K18841	chpB, chpBK; mRNA interferase ChpB [EC:3.1.-.-]:	A09180 Brite Hierarchies|B 09183 Protein families: signaling and cellular processes|C 02048 Prokaryotic defense system [BR:ko02048];;;;;;;;;;;;;;	Cellular Processes	Prokaryotic defense system	Cellular Processes	Cellular Processes: others	0	0	0	0	0	0	0	0	0	0	2	0	0	0	0	0
K09952	csn1, cas9; CRISPR-associated endonuclease Csn1 [EC:3.1.-.-]:	A09180 Brite Hierarchies|B 09183 Protein families: signaling and cellular processes|C 02048 Prokaryotic defense system [BR:ko02048];;;;;;;;;;;;;;	Cellular Processes	Prokaryotic defense system	Cellular Processes	Cellular Processes: others	2	1	0	0	0	0	1	1	0	0	0	0	0	0	0	0
K18842	chpS, chpBI; antitoxin ChpS:	A09180 Brite Hierarchies|B 09183 Protein families: signaling and cellular processes|C 02048 Prokaryotic defense system [BR:ko02048];;;;;;;;;;;;;;	Cellular Processes	Prokaryotic defense system	Cellular Processes	Cellular Processes: others	0	0	0	0	0	0	0	0	0	0	2	0	0	0	0	0
K19092	parE1_3_4; toxin ParE1/3/4:	A09180 Brite Hierarchies|B 09183 Protein families: signaling and cellular processes|C 02048 Prokaryotic defense system [BR:ko02048];;;;;;;;;;;;;;	Cellular Processes	Prokaryotic defense system	Cellular Processes	Cellular Processes: others	1	1	0	0	0	0	0	0	0	0	0	0	0	0	0	0
K07334	higB-1; toxin HigB-1:	A09180 Brite Hierarchies|B 09183 Protein families: signaling and cellular processes|C 02048 Prokaryotic defense system [BR:ko02048];;;;;;;;;;;;;;	Cellular Processes	Prokaryotic defense system	Cellular Processes	Cellular Processes: others	1	1	0	1	0	0	0	0	0	0	0	0	0	0	0	0
K01156	res; type III restriction enzyme [EC:3.1.21.5]:	A09180 Brite Hierarchies|B 09183 Protein families: signaling and cellular processes|C 02048 Prokaryotic defense system [BR:ko02048];;;;;;;;;;;;;;	Cellular Processes	Prokaryotic defense system	Cellular Processes	Cellular Processes: others	0	0	0	0	0	0	0	1	0	0	0	0	0	0	0	0
K18843	hicB; antitoxin HicB:	A09180 Brite Hierarchies|B 09183 Protein families: signaling and cellular processes|C 02048 Prokaryotic defense system [BR:ko02048];;;;;;;;;;;;;;	Cellular Processes	Prokaryotic defense system	Cellular Processes	Cellular Processes: others	1	1	0	1	0	0	0	0	0	0	0	0	0	0	0	0
K21498	higA-1; antitoxin HigA-1:	A09180 Brite Hierarchies|B 09183 Protein families: signaling and cellular processes|C 02048 Prokaryotic defense system [BR:ko02048];;;;;;;;;;;;;;	Cellular Processes	Prokaryotic defense system	Cellular Processes	Cellular Processes: others	0	0	0	0	0	0	1	1	0	0	0	0	0	0	0	0
K07746	parD1_3_4; antitoxin ParD1/3/4:	A09180 Brite Hierarchies|B 09183 Protein families: signaling and cellular processes|C 02048 Prokaryotic defense system [BR:ko02048];;;;;;;;;;;;;;	Cellular Processes	Prokaryotic defense system	Cellular Processes	Cellular Processes: others	1	1	0	0	0	0	0	0	0	0	0	0	0	0	0	0
K19119	cas5d; CRISPR-associated protein Cas5d:	A09180 Brite Hierarchies|B 09183 Protein families: signaling and cellular processes|C 02048 Prokaryotic defense system [BR:ko02048];;;;;;;;;;;;;;	Cellular Processes	Prokaryotic defense system	Cellular Processes	Cellular Processes: others	0	0	0	0	0	0	1	0	0	0	0	0	0	0	0	0
K06218	relE, stbE; mRNA interferase RelE/StbE:	A09180 Brite Hierarchies|B 09183 Protein families: signaling and cellular processes|C 02048 Prokaryotic defense system [BR:ko02048];;;;;;;;;;;;;;	Cellular Processes	Prokaryotic defense system	Cellular Processes	Cellular Processes: others	0	0	0	0	0	0	0	1	0	0	1	0	0	0	0	0
K07464	cas4; CRISPR-associated exonuclease Cas4 [EC:3.1.12.1]:	A09180 Brite Hierarchies|B 09183 Protein families: signaling and cellular processes|C 02048 Prokaryotic defense system [BR:ko02048];;;;;;;;;;;;;;	Cellular Processes	Prokaryotic defense system	Cellular Processes	Cellular Processes: others	0	0	0	0	0	0	1	0	0	0	0	0	0	0	0	0
K00590	E2.1.1.113; site-specific DNA-methyltransferase (cytosine-N4-specific) [EC:2.1.1.113]:	A09180 Brite Hierarchies|B 09183 Protein families: signaling and cellular processes|C 02048 Prokaryotic defense system [BR:ko02048];;;;;;;;;;;;;;	Cellular Processes	Prokaryotic defense system	Cellular Processes	Cellular Processes: others	1	0	0	0	0	0	0	0	0	0	0	0	0	0	0	0
K07339	hicA; mRNA interferase HicA [EC:3.1.-.-]:	A09180 Brite Hierarchies|B 09183 Protein families: signaling and cellular processes|C 02048 Prokaryotic defense system [BR:ko02048];;;;;;;;;;;;;;	Cellular Processes	Prokaryotic defense system	Cellular Processes	Cellular Processes: others	1	0	0	1	0	0	0	0	0	0	0	0	0	0	0	0
K19118	csd2, cas7; CRISPR-associated protein Csd2:	A09180 Brite Hierarchies|B 09183 Protein families: signaling and cellular processes|C 02048 Prokaryotic defense system [BR:ko02048];;;;;;;;;;;;;;	Cellular Processes	Prokaryotic defense system	Cellular Processes	Cellular Processes: others	0	0	0	0	0	0	1	0	0	0	0	0	0	0	0	0
K01155	E3.1.21.4; type II restriction enzyme [EC:3.1.21.4]:	A09180 Brite Hierarchies|B 09183 Protein families: signaling and cellular processes|C 02048 Prokaryotic defense system [BR:ko02048];;;;;;;;;;;;;;	Cellular Processes	Prokaryotic defense system	Cellular Processes	Cellular Processes: others	0	0	0	0	0	0	0	1	0	0	0	0	0	0	0	0
K07473	dinJ; DNA-damage-inducible protein J:	A09180 Brite Hierarchies|B 09183 Protein families: signaling and cellular processes|C 02048 Prokaryotic defense system [BR:ko02048];;;;;;;;;;;;;;	Cellular Processes	Prokaryotic defense system	Cellular Processes	Cellular Processes: others	0	0	0	0	0	0	0	1	0	0	0	0	0	0	0	0
K19156	prlF, sohA; antitoxin PrlF:	A09180 Brite Hierarchies|B 09183 Protein families: signaling and cellular processes|C 02048 Prokaryotic defense system [BR:ko02048];;;;;;;;;;;;;;	Cellular Processes	Prokaryotic defense system	Cellular Processes	Cellular Processes: others	0	0	0	0	0	0	0	0	0	0	1	0	0	0	0	0
K07012	cas3; CRISPR-associated endonuclease/helicase Cas3 [EC:3.1.-.- 5.6.2.4]:	A09180 Brite Hierarchies|B 09183 Protein families: signaling and cellular processes|C 02048 Prokaryotic defense system [BR:ko02048];;;;;;;;;;;;;;	Cellular Processes	Prokaryotic defense system	Cellular Processes	Cellular Processes: others	0	0	0	0	0	0	1	0	0	0	0	0	0	0	0	0
K00571	E2.1.1.72; site-specific DNA-methyltransferase (adenine-specific) [EC:2.1.1.72]:	A09180 Brite Hierarchies|B 09183 Protein families: signaling and cellular processes|C 02048 Prokaryotic defense system [BR:ko02048];;;;;;;;;;;;;;	Cellular Processes	Prokaryotic defense system	Cellular Processes	Cellular Processes: others	0	0	0	0	0	0	0	0	0	0	0	1	0	0	0	0
K18923	stbD; antitoxin StbD:	A09180 Brite Hierarchies|B 09183 Protein families: signaling and cellular processes|C 02048 Prokaryotic defense system [BR:ko02048];;;;;;;;;;;;;;	Cellular Processes	Prokaryotic defense system	Cellular Processes	Cellular Processes: others	0	0	0	0	0	0	0	1	0	0	0	0	0	0	0	0
K09159	cptB; antitoxin CptB:	A09180 Brite Hierarchies|B 09183 Protein families: signaling and cellular processes|C 02048 Prokaryotic defense system [BR:ko02048];;;;;;;;;;;;;;	Cellular Processes	Prokaryotic defense system	Cellular Processes	Cellular Processes: others	1	1	0	1	0	0	1	1	1	1	1	1	1	1	1	1
K07062	fitB; toxin FitB [EC:3.1.-.-]:	A09180 Brite Hierarchies|B 09183 Protein families: signaling and cellular processes|C 02048 Prokaryotic defense system [BR:ko02048];;;;;;;;;;;;;;	Cellular Processes	Prokaryotic defense system	Cellular Processes	Cellular Processes: others	0	0	0	0	0	0	0	0	0	0	1	0	0	0	0	0
K19117	csd1, cas8c; CRISPR-associated protein Csd1:	A09180 Brite Hierarchies|B 09183 Protein families: signaling and cellular processes|C 02048 Prokaryotic defense system [BR:ko02048];;;;;;;;;;;;;;	Cellular Processes	Prokaryotic defense system	Cellular Processes	Cellular Processes: others	0	0	0	0	0	0	1	0	0	0	0	0	0	0	0	0
K07171	mazF, ndoA, chpA; mRNA interferase MazF [EC:3.1.-.-]:	A09180 Brite Hierarchies|B 09183 Protein families: signaling and cellular processes|C 02048 Prokaryotic defense system [BR:ko02048];;;;;;;;;;;;;;	Cellular Processes	Prokaryotic defense system	Cellular Processes	Cellular Processes: others	0	0	0	0	0	0	0	0	0	0	1	0	0	0	0	0
K11893	impJ, vasE; type VI secretion system protein ImpJ:	A09140 Cellular Processes|B 09145 Cellular community - prokaryotes|C 02025 Biofilm formation - Pseudomonas aeruginosa [PATH:ko02025];A09180 Brite Hierarchies|B 09183 Protein families: signaling and cellular processes|C 02044 Secretion system [BR:ko02044];;;;;;;;;;;;;	Cellular Processes	Secretion system	Cellular Processes	Cellular Processes: others	0	2	0	0	0	0	0	0	0	0	0	0	0	0	0	0
K11894	impI, vasC; type VI secretion system protein ImpI:	A09180 Brite Hierarchies|B 09183 Protein families: signaling and cellular processes|C 02044 Secretion system [BR:ko02044];;;;;;;;;;;;;;	Cellular Processes	Secretion system	Cellular Processes	Cellular Processes: others	0	1	0	0	0	0	0	0	0	0	0	0	0	0	0	0
K11909	vasI; type VI secretion system protein VasI:	A09180 Brite Hierarchies|B 09183 Protein families: signaling and cellular processes|C 02044 Secretion system [BR:ko02044];;;;;;;;;;;;;;	Cellular Processes	Secretion system	Cellular Processes	Cellular Processes: others	0	1	0	0	0	0	0	0	0	0	0	0	0	0	0	0
K12228	trbB; TrbB protein:	A09180 Brite Hierarchies|B 09183 Protein families: signaling and cellular processes|C 02044 Secretion system [BR:ko02044];;;;;;;;;;;;;;	Cellular Processes	Secretion system	Cellular Processes	Cellular Processes: others	0	0	0	0	0	0	0	0	0	0	1	0	0	0	0	0
K02242	comFC; competence protein ComFC:	A09180 Brite Hierarchies|B 09183 Protein families: signaling and cellular processes|C 02044 Secretion system [BR:ko02044];;;;;;;;;;;;;;	Cellular Processes	Secretion system	Cellular Processes	Cellular Processes: others	1	1	0	1	0	0	0	0	0	0	0	0	0	0	0	0
K11910	vasJ; type VI secretion system protein VasJ:	A09180 Brite Hierarchies|B 09183 Protein families: signaling and cellular processes|C 02044 Secretion system [BR:ko02044];;;;;;;;;;;;;;	Cellular Processes	Secretion system	Cellular Processes	Cellular Processes: others	0	1	0	0	0	0	0	0	0	0	0	0	0	0	0	0
K02238	comEC; competence protein ComEC:	A09180 Brite Hierarchies|B 09183 Protein families: signaling and cellular processes|C 02044 Secretion system [BR:ko02044];;;;;;;;;;;;;;	Cellular Processes	Secretion system	Cellular Processes	Cellular Processes: others	1	1	0	1	0	0	0	0	0	0	0	0	0	0	0	0
K02221	yggT; YggT family protein:	A09180 Brite Hierarchies|B 09183 Protein families: signaling and cellular processes|C 02044 Secretion system [BR:ko02044];;;;;;;;;;;;;;	Cellular Processes	Secretion system	Cellular Processes	Cellular Processes: others	1	1	1	1	0	0	1	1	1	1	1	1	1	1	1	1
K06217	phoH, phoL; phosphate starvation-inducible protein PhoH and related proteins:	A09190 Not Included in Pathway or Brite|B 09193 Unclassified: signaling and cellular processes|C 99995 Signaling proteins;;;;;;;;;;;;;;	Unclassified: signaling and cellular processes	Signaling proteins	Cellular processes	Cellular Processes: others	1	1	0	1	0	0	1	1	0	0	0	1	0	1	3	0
K06200	cstA; carbon starvation protein:	A09190 Not Included in Pathway or Brite|B 09193 Unclassified: signaling and cellular processes|C 99995 Signaling proteins;;;;;;;;;;;;;;	Unclassified: signaling and cellular processes	Signaling proteins	Cellular processes	Cellular Processes: others	0	1	0	1	0	0	1	0	0	0	0	0	0	0	0	0
K06207	typA, bipA; GTP-binding protein:	A09190 Not Included in Pathway or Brite|B 09193 Unclassified: signaling and cellular processes|C 99995 Signaling proteins;;;;;;;;;;;;;;	Unclassified: signaling and cellular processes	Signaling proteins	Cellular processes	Cellular Processes: others	1	1	0	1	0	1	1	1	1	1	1	1	1	1	1	1
K07289	asmA; AsmA protein:	A09190 Not Included in Pathway or Brite|B 09193 Unclassified: signaling and cellular processes|C 99992 Structural proteins;;;;;;;;;;;;;;	Unclassified: signaling and cellular processes	Structural proteins	Cellular processes	Cellular Processes: others	1	1	0	1	0	0	1	1	1	1	1	1	3	0	0	0
K07275	ompW; outer membrane protein:	A09190 Not Included in Pathway or Brite|B 09193 Unclassified: signaling and cellular processes|C 99992 Structural proteins;;;;;;;;;;;;;;	Unclassified: signaling and cellular processes	Structural proteins	Cellular processes	Cellular Processes: others	1	1	0	2	0	0	1	1	0	0	0	0	0	0	0	0
K02200	ccmH; cytochrome c-type biogenesis protein CcmH:	A09190 Not Included in Pathway or Brite|B 09193 Unclassified: signaling and cellular processes|C 99992 Structural proteins;;;;;;;;;;;;;;	Unclassified: signaling and cellular processes	Structural proteins	Cellular processes	Cellular Processes: others	2	2	0	1	0	0	2	2	1	0	2	2	2	2	2	2
K07340	ybbJ; inner membrane protein:	A09190 Not Included in Pathway or Brite|B 09193 Unclassified: signaling and cellular processes|C 99992 Structural proteins;;;;;;;;;;;;;;	Unclassified: signaling and cellular processes	Structural proteins	Cellular processes	Cellular Processes: others	2	1	0	2	0	0	1	1	0	0	0	0	1	1	1	1
K21908	hdeD; membrane protein HdeD:	A09190 Not Included in Pathway or Brite|B 09193 Unclassified: signaling and cellular processes|C 99992 Structural proteins;;;;;;;;;;;;;;	Unclassified: signaling and cellular processes	Structural proteins	Cellular processes	Cellular Processes: others	1	1	0	1	0	0	0	0	0	0	0	0	0	0	0	0
K02197	ccmE; cytochrome c-type biogenesis protein CcmE:	A09190 Not Included in Pathway or Brite|B 09193 Unclassified: signaling and cellular processes|C 99992 Structural proteins;;;;;;;;;;;;;;	Unclassified: signaling and cellular processes	Structural proteins	Cellular processes	Cellular Processes: others	1	1	0	1	0	0	1	1	1	1	1	1	1	1	1	1
K03634	lolA; outer membrane lipoprotein carrier protein:	A09190 Not Included in Pathway or Brite|B 09193 Unclassified: signaling and cellular processes|C 99992 Structural proteins;;;;;;;;;;;;;;	Unclassified: signaling and cellular processes	Structural proteins	Cellular processes	Cellular Processes: others	1	1	0	1	0	0	0	0	0	0	0	0	0	0	0	0
K02005	ABC.CD.TX; HlyD family secretion protein:	A09190 Not Included in Pathway or Brite|B 09193 Unclassified: signaling and cellular processes|C 99992 Structural proteins;;;;;;;;;;;;;;	Unclassified: signaling and cellular processes	Structural proteins	Cellular processes	Cellular Processes: others	1	1	0	1	0	0	0	0	0	0	0	0	0	0	0	0
K06194	nlpD; lipoprotein NlpD:	A09190 Not Included in Pathway or Brite|B 09193 Unclassified: signaling and cellular processes|C 99992 Structural proteins;;;;;;;;;;;;;;	Unclassified: signaling and cellular processes	Structural proteins	Cellular processes	Cellular Processes: others	1	1	0	1	0	1	0	0	0	0	0	0	0	0	0	0
K07273	acm; lysozyme:	A09190 Not Included in Pathway or Brite|B 09193 Unclassified: signaling and cellular processes|C 99992 Structural proteins;;;;;;;;;;;;;;	Unclassified: signaling and cellular processes	Structural proteins	Cellular processes	Cellular Processes: others	0	0	0	0	0	0	1	0	0	0	0	0	0	0	0	0
K00638	catB; chloramphenicol O-acetyltransferase type B [EC:2.3.1.28]:	A09180 Brite Hierarchies|B 09183 Protein families: signaling and cellular processes|C 01504 Antimicrobial resistance genes [BR:ko01504];;;;;;;;;;;;;;	Cellular Processes	Transport and catabolism	Cellular Processes	Transport and catabolism	1	1	0	1	0	0	0	0	0	0	0	0	0	0	0	0
K03310	TC.AGCS; alanine or glycine:cation symporter, AGCS family:	A09190 Not Included in Pathway or Brite|B 09193 Unclassified: signaling and cellular processes|C 99977 Transport;;;;;;;;;;;;;;	Unclassified: signaling and cellular processes	Transport	Cellular processes	Transport and catabolism	1	1	1	1	0	1	1	1	1	0	0	0	1	3	1	0
K03293	TC.AAT; amino acid transporter, AAT family:	A09190 Not Included in Pathway or Brite|B 09193 Unclassified: signaling and cellular processes|C 99977 Transport;;;;;;;;;;;;;;	Unclassified: signaling and cellular processes	Transport	Cellular processes	Transport and catabolism	1	1	0	0	0	0	1	2	0	0	0	0	0	0	0	0
K03458	TC.NCS2; nucleobase:cation symporter-2, NCS2 family:	A09190 Not Included in Pathway or Brite|B 09193 Unclassified: signaling and cellular processes|C 99977 Transport;;;;;;;;;;;;;;	Unclassified: signaling and cellular processes	Transport	Cellular processes	Transport and catabolism	2	1	0	2	0	0	0	0	0	0	0	0	0	0	0	0
K03294	TC.APA; basic amino acid/polyamine antiporter, APA family:	A09190 Not Included in Pathway or Brite|B 09193 Unclassified: signaling and cellular processes|C 99977 Transport;;;;;;;;;;;;;;	Unclassified: signaling and cellular processes	Transport	Cellular processes	Transport and catabolism	1	1	0	1	0	0	1	2	0	0	0	0	1	1	1	1
K03453	TC.BASS; bile acid:Na+ symporter, BASS family:	A09190 Not Included in Pathway or Brite|B 09193 Unclassified: signaling and cellular processes|C 99977 Transport;;;;;;;;;;;;;;	Unclassified: signaling and cellular processes	Transport	Cellular processes	Transport and catabolism	1	1	0	1	0	0	0	0	0	0	0	0	0	0	0	0
K03457	TC.NCS1; nucleobase:cation symporter-1, NCS1 family:	A09190 Not Included in Pathway or Brite|B 09193 Unclassified: signaling and cellular processes|C 99977 Transport;;;;;;;;;;;;;;	Unclassified: signaling and cellular processes	Transport	Cellular processes	Transport and catabolism	0	0	0	0	0	0	1	0	0	0	0	0	0	0	0	0
K03319	TC.DASS; divalent anion:Na+ symporter, DASS family:	A09190 Not Included in Pathway or Brite|B 09193 Unclassified: signaling and cellular processes|C 99977 Transport;;;;;;;;;;;;;;	Unclassified: signaling and cellular processes	Transport	Cellular processes	Transport and catabolism	1	1	0	0	0	0	1	1	0	0	0	0	0	0	0	0
K07277	SAM50, TOB55, bamA; outer membrane protein insertion porin family:	A09140 Cellular Processes|B 09141 Transport and catabolism|C 04137 Mitophagy - animal [PATH:ko04137];A09180 Brite Hierarchies|B 09182 Protein families: genetic information processing|C 03029 Mitochondrial biogenesis [BR:ko03029];A09180 Brite Hierarchies|B 09183 Protein families: signaling and cellular processes|C 02000 Transporters [BR:ko02000];;;;;;;;;;;;	Cellular Processes	Transport and catabolism	Cellular Processes	Transport and catabolism	1	1	1	1	0	1	1	1	1	1	1	1	1	1	1	1
K18138	acrB, mexB, adeJ, smeE, mtrD, cmeB; multidrug efflux pump:	A09160 Human Diseases|B 09175 Drug resistance: antimicrobial|C 01501 beta-Lactam resistance [PATH:ko01501];A09160 Human Diseases|B 09175 Drug resistance: antimicrobial|C 01503 Cationic antimicrobial peptide (CAMP) resistance [PATH:ko01503];A09180 Brite Hierarchies|B 09183 Protein families: signaling and cellular processes|C 02000 Transporters [BR:ko02000];A09180 Brite Hierarchies|B 09183 Protein …	Cellular Processes	Transport and catabolism	Cellular Processes	Transport and catabolism	3	1	0	1	0	0	1	1	1	0	1	1	1	1	1	1
K03585	acrA, mexA, adeI, smeD, mtrC, cmeA; membrane fusion protein, multidrug efflux system:	A09160 Human Diseases|B 09175 Drug resistance: antimicrobial|C 01501 beta-Lactam resistance [PATH:ko01501];A09160 Human Diseases|B 09175 Drug resistance: antimicrobial|C 01503 Cationic antimicrobial peptide (CAMP) resistance [PATH:ko01503];A09180 Brite Hierarchies|B 09182 Protein families: genetic information processing|C 03036 Chromosome and associated proteins [BR:ko03036];A09180 Brite Hierarch…	Cellular Processes	Transport and catabolism	Cellular Processes	Transport and catabolism	1	1	0	1	0	0	1	1	1	0	1	1	1	2	1	1
K09013	sufC; Fe-S cluster assembly ATP-binding protein:	A09180 Brite Hierarchies|B 09183 Protein families: signaling and cellular processes|C 02000 Transporters [BR:ko02000];;;;;;;;;;;;;;	Cellular Processes	Transport and catabolism	Cellular Processes	Transport and catabolism	1	1	1	1	1	1	1	1	1	1	1	1	1	1	1	1
K06147	ABCB-BAC; ATP-binding cassette, subfamily B, bacterial:	A09180 Brite Hierarchies|B 09183 Protein families: signaling and cellular processes|C 02000 Transporters [BR:ko02000];;;;;;;;;;;;;;	Cellular Processes	Transport and catabolism	Cellular Processes	Transport and catabolism	7	6	1	5	0	4	1	1	1	1	0	1	1	1	1	1
K16079	omp31; outer membrane immunogenic protein:	A09180 Brite Hierarchies|B 09183 Protein families: signaling and cellular processes|C 02000 Transporters [BR:ko02000];;;;;;;;;;;;;;	Cellular Processes	Transport and catabolism	Cellular Processes	Transport and catabolism	5	5	1	5	0	1	3	7	1	1	1	1	1	1	2	1
K02015	ABC.FEV.P; iron complex transport system permease protein:	A09180 Brite Hierarchies|B 09183 Protein families: signaling and cellular processes|C 02000 Transporters [BR:ko02000];;;;;;;;;;;;;;	Cellular Processes	Transport and catabolism	Cellular Processes	Transport and catabolism	3	6	0	7	0	0	1	0	0	0	0	0	2	2	2	2
K02028	ABC.PA.A; polar amino acid transport system ATP-binding protein [EC:7.4.2.1]:	A09180 Brite Hierarchies|B 09183 Protein families: signaling and cellular processes|C 02000 Transporters [BR:ko02000];;;;;;;;;;;;;;	Cellular Processes	Transport and catabolism	Cellular Processes	Transport and catabolism	6	6	0	6	0	0	1	0	0	0	0	0	0	0	0	0
K03761	kgtP; MFS transporter, MHS family, alpha-ketoglutarate permease:	A09180 Brite Hierarchies|B 09183 Protein families: signaling and cellular processes|C 02000 Transporters [BR:ko02000];;;;;;;;;;;;;;	Cellular Processes	Transport and catabolism	Cellular Processes	Transport and catabolism	4	6	0	5	0	0	0	0	0	1	0	0	0	2	1	3
K02029	ABC.PA.P; polar amino acid transport system permease protein:	A09180 Brite Hierarchies|B 09183 Protein families: signaling and cellular processes|C 02000 Transporters [BR:ko02000];;;;;;;;;;;;;;	Cellular Processes	Transport and catabolism	Cellular Processes	Transport and catabolism	6	4	0	5	0	0	4	0	0	0	0	0	0	0	0	0
K02016	ABC.FEV.S; iron complex transport system substrate-binding protein:	A09180 Brite Hierarchies|B 09183 Protein families: signaling and cellular processes|C 02000 Transporters [BR:ko02000];;;;;;;;;;;;;;	Cellular Processes	Transport and catabolism	Cellular Processes	Transport and catabolism	2	4	0	4	0	0	1	0	0	0	0	0	1	1	1	1
K02014	TC.FEV.OM; iron complex outermembrane recepter protein:	A09180 Brite Hierarchies|B 09183 Protein families: signaling and cellular processes|C 02000 Transporters [BR:ko02000];;;;;;;;;;;;;;	Cellular Processes	Transport and catabolism	Cellular Processes	Transport and catabolism	1	3	0	4	0	0	0	0	0	0	0	0	0	0	0	0
K02030	ABC.PA.S; polar amino acid transport system substrate-binding protein:	A09180 Brite Hierarchies|B 09183 Protein families: signaling and cellular processes|C 02000 Transporters [BR:ko02000];;;;;;;;;;;;;;	Cellular Processes	Transport and catabolism	Cellular Processes	Transport and catabolism	4	4	0	4	0	0	4	1	1	0	0	0	0	0	0	0
K08195	pcaK; MFS transporter, AAHS family, 4-hydroxybenzoate transporter:	A09180 Brite Hierarchies|B 09183 Protein families: signaling and cellular processes|C 02000 Transporters [BR:ko02000];;;;;;;;;;;;;;	Cellular Processes	Transport and catabolism	Cellular Processes	Transport and catabolism	4	2	0	1	0	0	0	2	0	0	0	0	0	0	0	0
K02013	ABC.FEV.A; iron complex transport system ATP-binding protein [EC:7.2.2.-]:	A09180 Brite Hierarchies|B 09183 Protein families: signaling and cellular processes|C 02000 Transporters [BR:ko02000];;;;;;;;;;;;;;	Cellular Processes	Transport and catabolism	Cellular Processes	Transport and catabolism	2	4	0	3	0	0	1	0	0	0	0	0	1	1	1	1
K05559	phaA; multicomponent K+:H+ antiporter subunit A:	A09180 Brite Hierarchies|B 09183 Protein families: signaling and cellular processes|C 02000 Transporters [BR:ko02000];;;;;;;;;;;;;;	Cellular Processes	Transport and catabolism	Cellular Processes	Transport and catabolism	3	1	0	1	0	0	1	1	0	0	0	0	0	0	1	0
K03762	proP; MFS transporter, MHS family, proline/betaine transporter:	A09180 Brite Hierarchies|B 09183 Protein families: signaling and cellular processes|C 02000 Transporters [BR:ko02000];;;;;;;;;;;;;;	Cellular Processes	Transport and catabolism	Cellular Processes	Transport and catabolism	1	1	0	0	0	0	3	2	0	0	0	0	1	1	1	1
K21449	ata, sadA, emaA; trimeric autotransporter adhesin:	A09180 Brite Hierarchies|B 09183 Protein families: signaling and cellular processes|C 02000 Transporters [BR:ko02000];;;;;;;;;;;;;;	Cellular Processes	Transport and catabolism	Cellular Processes	Transport and catabolism	3	2	0	3	0	0	1	0	0	0	0	0	0	0	0	0
K03561	exbB; biopolymer transport protein ExbB:	A09180 Brite Hierarchies|B 09183 Protein families: signaling and cellular processes|C 02000 Transporters [BR:ko02000];;;;;;;;;;;;;;	Cellular Processes	Transport and catabolism	Cellular Processes	Transport and catabolism	3	2	0	2	0	0	1	0	0	0	0	0	1	0	0	0
K05561	phaD; multicomponent K+:H+ antiporter subunit D:	A09180 Brite Hierarchies|B 09183 Protein families: signaling and cellular processes|C 02000 Transporters [BR:ko02000];;;;;;;;;;;;;;	Cellular Processes	Transport and catabolism	Cellular Processes	Transport and catabolism	2	1	0	1	0	0	1	1	0	0	0	0	0	0	0	0
K14393	actP; cation/acetate symporter:	A09180 Brite Hierarchies|B 09183 Protein families: signaling and cellular processes|C 02000 Transporters [BR:ko02000];;;;;;;;;;;;;;	Cellular Processes	Transport and catabolism	Cellular Processes	Transport and catabolism	1	2	0	1	0	0	1	0	0	0	0	0	0	0	0	0
K08368	yaaU; MFS transporter, putative metabolite transport protein:	A09180 Brite Hierarchies|B 09183 Protein families: signaling and cellular processes|C 02000 Transporters [BR:ko02000];;;;;;;;;;;;;;	Cellular Processes	Transport and catabolism	Cellular Processes	Transport and catabolism	0	0	0	0	0	0	0	0	0	0	0	1	2	1	1	0
K07552	bcr, tcaB; MFS transporter, DHA1 family, multidrug resistance protein:	A09180 Brite Hierarchies|B 09183 Protein families: signaling and cellular processes|C 02000 Transporters [BR:ko02000];;;;;;;;;;;;;;	Cellular Processes	Transport and catabolism	Cellular Processes	Transport and catabolism	2	2	0	2	0	0	1	1	1	0	0	0	0	0	0	0
K02003	ABC.CD.A; putative ABC transport system ATP-binding protein:	A09180 Brite Hierarchies|B 09183 Protein families: signaling and cellular processes|C 02000 Transporters [BR:ko02000];;;;;;;;;;;;;;	Cellular Processes	Transport and catabolism	Cellular Processes	Transport and catabolism	2	1	0	0	0	0	0	0	0	0	0	0	0	0	0	0
K15738	uup; ABC transport system ATP-binding/permease protein:	A09180 Brite Hierarchies|B 09183 Protein families: signaling and cellular processes|C 02000 Transporters [BR:ko02000];;;;;;;;;;;;;;	Cellular Processes	Transport and catabolism	Cellular Processes	Transport and catabolism	2	2	0	1	0	0	1	0	0	0	0	0	0	0	0	0
K03299	TC.GNTP; gluconate:H+ symporter, GntP family:	A09180 Brite Hierarchies|B 09183 Protein families: signaling and cellular processes|C 02000 Transporters [BR:ko02000];;;;;;;;;;;;;;	Cellular Processes	Transport and catabolism	Cellular Processes	Transport and catabolism	2	1	0	2	0	0	0	0	0	0	0	0	0	0	0	0
K19577	ydhP; MFS transporter, DHA1 family, inner membrane transport protein:	A09180 Brite Hierarchies|B 09183 Protein families: signaling and cellular processes|C 02000 Transporters [BR:ko02000];;;;;;;;;;;;;;	Cellular Processes	Transport and catabolism	Cellular Processes	Transport and catabolism	2	2	0	1	0	1	1	1	0	0	1	0	0	0	0	0
K08137	galP; MFS transporter, SP family, galactose:H+ symporter:	A09180 Brite Hierarchies|B 09183 Protein families: signaling and cellular processes|C 02000 Transporters [BR:ko02000];;;;;;;;;;;;;;	Cellular Processes	Transport and catabolism	Cellular Processes	Transport and catabolism	1	1	0	1	0	0	1	2	1	1	1	2	1	1	1	1
K26605	azlC, brnF; branched chain amino acid efflux pump:	A09180 Brite Hierarchies|B 09183 Protein families: signaling and cellular processes|C 02000 Transporters [BR:ko02000];;;;;;;;;;;;;;	Cellular Processes	Transport and catabolism	Cellular Processes	Transport and catabolism	2	1	0	1	0	1	1	1	1	1	1	1	0	0	0	0
K13888	macA; membrane fusion protein, macrolide-specific efflux system:	A09180 Brite Hierarchies|B 09183 Protein families: signaling and cellular processes|C 02000 Transporters [BR:ko02000];;;;;;;;;;;;;;	Cellular Processes	Transport and catabolism	Cellular Processes	Transport and catabolism	0	0	0	0	0	0	1	1	1	1	1	1	1	2	1	0
K03559	exbD; biopolymer transport protein ExbD:	A09180 Brite Hierarchies|B 09183 Protein families: signaling and cellular processes|C 02000 Transporters [BR:ko02000];;;;;;;;;;;;;;	Cellular Processes	Transport and catabolism	Cellular Processes	Transport and catabolism	2	2	0	2	0	1	1	0	0	0	0	0	1	0	0	0
K02004	ABC.CD.P; putative ABC transport system permease protein:	A09180 Brite Hierarchies|B 09183 Protein families: signaling and cellular processes|C 02000 Transporters [BR:ko02000];;;;;;;;;;;;;;	Cellular Processes	Transport and catabolism	Cellular Processes	Transport and catabolism	1	2	0	0	0	0	0	0	0	0	0	0	0	0	0	0
K03499	trkA, ktrA, ktrC; trk/ktr system potassium uptake protein:	A09180 Brite Hierarchies|B 09183 Protein families: signaling and cellular processes|C 02000 Transporters [BR:ko02000];;;;;;;;;;;;;;	Cellular Processes	Transport and catabolism	Cellular Processes	Transport and catabolism	2	1	0	1	0	1	1	1	0	0	0	1	0	0	0	0
K03832	tonB; periplasmic protein TonB:	A09180 Brite Hierarchies|B 09183 Protein families: signaling and cellular processes|C 02000 Transporters [BR:ko02000];;;;;;;;;;;;;;	Cellular Processes	Transport and catabolism	Cellular Processes	Transport and catabolism	2	2	0	2	0	0	1	0	0	0	0	0	0	0	0	0
K06213	mgtE; magnesium transporter:	A09180 Brite Hierarchies|B 09183 Protein families: signaling and cellular processes|C 02000 Transporters [BR:ko02000];;;;;;;;;;;;;;	Cellular Processes	Transport and catabolism	Cellular Processes	Transport and catabolism	1	1	1	1	0	1	2	1	1	1	1	1	1	1	1	1
K16053	ybdG, mscM; miniconductance mechanosensitive channel:	A09180 Brite Hierarchies|B 09183 Protein families: signaling and cellular processes|C 02000 Transporters [BR:ko02000];;;;;;;;;;;;;;	Cellular Processes	Transport and catabolism	Cellular Processes	Transport and catabolism	1	1	0	1	0	0	1	1	1	1	1	1	1	1	1	1
K05563	phaF; multicomponent K+:H+ antiporter subunit F:	A09180 Brite Hierarchies|B 09183 Protein families: signaling and cellular processes|C 02000 Transporters [BR:ko02000];;;;;;;;;;;;;;	Cellular Processes	Transport and catabolism	Cellular Processes	Transport and catabolism	1	1	0	1	0	0	1	1	0	0	0	0	0	0	0	0
K03442	mscS; small conductance mechanosensitive channel:	A09180 Brite Hierarchies|B 09183 Protein families: signaling and cellular processes|C 02000 Transporters [BR:ko02000];;;;;;;;;;;;;;	Cellular Processes	Transport and catabolism	Cellular Processes	Transport and catabolism	1	1	0	1	0	0	0	1	0	0	0	0	0	0	0	0
K05832	K05832; putative tryptophan/tyrosine transport system permease protein:	A09180 Brite Hierarchies|B 09183 Protein families: signaling and cellular processes|C 02000 Transporters [BR:ko02000];;;;;;;;;;;;;;	Cellular Processes	Transport and catabolism	Cellular Processes	Transport and catabolism	0	0	0	0	0	0	1	0	0	0	0	0	0	0	0	0
K11537	xapB; MFS transporter, NHS family, xanthosine permease:	A09180 Brite Hierarchies|B 09183 Protein families: signaling and cellular processes|C 02000 Transporters [BR:ko02000];;;;;;;;;;;;;;	Cellular Processes	Transport and catabolism	Cellular Processes	Transport and catabolism	0	0	0	0	0	1	0	1	0	0	0	0	0	0	0	0
K04744	lptD, imp, ostA; LPS-assembly protein:	A09180 Brite Hierarchies|B 09183 Protein families: signaling and cellular processes|C 02000 Transporters [BR:ko02000];;;;;;;;;;;;;;	Cellular Processes	Transport and catabolism	Cellular Processes	Transport and catabolism	1	1	1	1	0	1	1	1	1	1	1	1	1	1	1	1
K03640	pal; peptidoglycan-associated lipoprotein:	A09180 Brite Hierarchies|B 09183 Protein families: signaling and cellular processes|C 02000 Transporters [BR:ko02000];;;;;;;;;;;;;;	Cellular Processes	Transport and catabolism	Cellular Processes	Transport and catabolism	1	1	1	1	0	1	1	1	1	1	1	1	1	1	1	1
K03643	lptE, rlpB; LPS-assembly lipoprotein:	A09180 Brite Hierarchies|B 09183 Protein families: signaling and cellular processes|C 02000 Transporters [BR:ko02000];;;;;;;;;;;;;;	Cellular Processes	Transport and catabolism	Cellular Processes	Transport and catabolism	1	1	0	1	0	1	1	1	1	1	1	1	1	1	1	1
K07243	FTR, FTH1, efeU; high-affinity iron transporter:	A09180 Brite Hierarchies|B 09183 Protein families: signaling and cellular processes|C 02000 Transporters [BR:ko02000];;;;;;;;;;;;;;	Cellular Processes	Transport and catabolism	Cellular Processes	Transport and catabolism	1	1	0	1	0	1	0	1	1	0	1	1	0	0	0	0
K05560	phaC; multicomponent K+:H+ antiporter subunit C:	A09180 Brite Hierarchies|B 09183 Protein families: signaling and cellular processes|C 02000 Transporters [BR:ko02000];;;;;;;;;;;;;;	Cellular Processes	Transport and catabolism	Cellular Processes	Transport and catabolism	1	1	0	1	0	0	1	1	0	0	0	0	0	0	0	0
K13283	fieF; ferrous-iron efflux pump FieF:	A09180 Brite Hierarchies|B 09183 Protein families: signaling and cellular processes|C 02000 Transporters [BR:ko02000];;;;;;;;;;;;;;	Cellular Processes	Transport and catabolism	Cellular Processes	Transport and catabolism	1	1	1	1	0	1	0	0	0	0	0	0	0	0	0	0
K02075	ABC.ZM.P; zinc/manganese transport system permease protein:	A09180 Brite Hierarchies|B 09183 Protein families: signaling and cellular processes|C 02000 Transporters [BR:ko02000];;;;;;;;;;;;;;	Cellular Processes	Transport and catabolism	Cellular Processes	Transport and catabolism	1	1	0	1	0	0	0	0	0	0	0	0	0	0	0	0
K16092	btuB; vitamin B12 transporter:	A09180 Brite Hierarchies|B 09183 Protein families: signaling and cellular processes|C 02000 Transporters [BR:ko02000];;;;;;;;;;;;;;	Cellular Processes	Transport and catabolism	Cellular Processes	Transport and catabolism	0	0	0	0	0	0	1	0	0	0	0	0	0	0	0	0
K11719	lptC; lipopolysaccharide export system protein LptC:	A09180 Brite Hierarchies|B 09183 Protein families: signaling and cellular processes|C 02000 Transporters [BR:ko02000];;;;;;;;;;;;;;	Cellular Processes	Transport and catabolism	Cellular Processes	Transport and catabolism	1	1	0	1	0	0	1	1	1	1	1	1	1	1	1	1
K03641	tolB; TolB protein:	A09180 Brite Hierarchies|B 09183 Protein families: signaling and cellular processes|C 02000 Transporters [BR:ko02000];;;;;;;;;;;;;;	Cellular Processes	Transport and catabolism	Cellular Processes	Transport and catabolism	1	1	1	0	0	1	1	1	1	1	1	1	1	1	1	1
K22737	mbfA; erythrin-vacuolar iron transport family protein:	A09180 Brite Hierarchies|B 09183 Protein families: signaling and cellular processes|C 02000 Transporters [BR:ko02000];;;;;;;;;;;;;;	Cellular Processes	Transport and catabolism	Cellular Processes	Transport and catabolism	1	1	0	1	0	0	1	1	1	1	1	0	1	1	1	1
K06518	cidA; holin-like protein:	A09180 Brite Hierarchies|B 09183 Protein families: signaling and cellular processes|C 02000 Transporters [BR:ko02000];;;;;;;;;;;;;;	Cellular Processes	Transport and catabolism	Cellular Processes	Transport and catabolism	0	0	0	0	0	0	1	0	0	0	0	0	0	0	0	0
K18480	linN; cholesterol transport system auxiliary component:	A09180 Brite Hierarchies|B 09183 Protein families: signaling and cellular processes|C 02000 Transporters [BR:ko02000];;;;;;;;;;;;;;	Cellular Processes	Transport and catabolism	Cellular Processes	Transport and catabolism	1	1	0	1	0	0	1	1	0	1	0	1	1	0	0	0
K25285	yclP, ceuD; iron-siderophore transport system ATP-binding protein [EC:7.2.2.-]:	A09180 Brite Hierarchies|B 09183 Protein families: signaling and cellular processes|C 02000 Transporters [BR:ko02000];;;;;;;;;;;;;;	Cellular Processes	Transport and catabolism	Cellular Processes	Transport and catabolism	0	0	0	0	0	0	1	0	0	0	0	0	0	0	0	0
K03759	adiC; arginine:agmatine antiporter:	A09180 Brite Hierarchies|B 09183 Protein families: signaling and cellular processes|C 02000 Transporters [BR:ko02000];;;;;;;;;;;;;;	Cellular Processes	Transport and catabolism	Cellular Processes	Transport and catabolism	0	0	0	0	0	0	0	1	0	0	0	0	0	0	0	0
K07278	tamA; translocation and assembly module TamA:	A09180 Brite Hierarchies|B 09183 Protein families: signaling and cellular processes|C 02000 Transporters [BR:ko02000];;;;;;;;;;;;;;	Cellular Processes	Transport and catabolism	Cellular Processes	Transport and catabolism	1	1	0	1	0	0	1	1	1	1	1	1	1	1	1	1
K06901	pbuG, azgA, ghxP, ghxQ, adeQ; adenine/guanine/hypoxanthine permease:	A09180 Brite Hierarchies|B 09183 Protein families: signaling and cellular processes|C 02000 Transporters [BR:ko02000];;;;;;;;;;;;;;	Cellular Processes	Transport and catabolism	Cellular Processes	Transport and catabolism	1	1	0	1	0	0	1	1	0	1	0	0	0	0	0	0
K09800	tamB; translocation and assembly module TamB:	A09180 Brite Hierarchies|B 09183 Protein families: signaling and cellular processes|C 02000 Transporters [BR:ko02000];;;;;;;;;;;;;;	Cellular Processes	Transport and catabolism	Cellular Processes	Transport and catabolism	1	1	0	1	0	0	1	1	1	1	0	0	1	1	1	1
K03282	mscL; large conductance mechanosensitive channel:	A09180 Brite Hierarchies|B 09183 Protein families: signaling and cellular processes|C 02000 Transporters [BR:ko02000];;;;;;;;;;;;;;	Cellular Processes	Transport and catabolism	Cellular Processes	Transport and catabolism	1	1	0	1	0	0	1	0	1	1	0	0	0	0	0	0
K02168	betT, betS; choline/glycine/proline betaine transport protein:	A09180 Brite Hierarchies|B 09183 Protein families: signaling and cellular processes|C 02000 Transporters [BR:ko02000];;;;;;;;;;;;;;	Cellular Processes	Transport and catabolism	Cellular Processes	Transport and catabolism	0	0	0	0	0	0	1	0	0	0	0	0	0	0	0	0
K03543	emrA; membrane fusion protein, multidrug efflux system:	A09180 Brite Hierarchies|B 09183 Protein families: signaling and cellular processes|C 02000 Transporters [BR:ko02000];;;;;;;;;;;;;;	Cellular Processes	Transport and catabolism	Cellular Processes	Transport and catabolism	1	1	0	0	0	0	0	1	0	0	1	1	1	1	1	1
K03316	nhaP, nhaS1, nhaS2; Na+:H+ antiporter:	A09180 Brite Hierarchies|B 09183 Protein families: signaling and cellular processes|C 02000 Transporters [BR:ko02000];;;;;;;;;;;;;;	Cellular Processes	Transport and catabolism	Cellular Processes	Transport and catabolism	1	1	0	1	0	0	0	0	0	0	0	0	0	0	0	0
K24819	ndvA; ATP-binding cassette, subfamily B, beta-glucan exporter [EC:7.5.2.3]:	A09180 Brite Hierarchies|B 09183 Protein families: signaling and cellular processes|C 02000 Transporters [BR:ko02000];;;;;;;;;;;;;;	Cellular Processes	Transport and catabolism	Cellular Processes	Transport and catabolism	0	0	0	0	0	0	1	1	1	1	1	1	1	0	0	0
K08978	TC.BAT1; bacterial/archaeal transporter family protein:	A09180 Brite Hierarchies|B 09183 Protein families: signaling and cellular processes|C 02000 Transporters [BR:ko02000];;;;;;;;;;;;;;	Cellular Processes	Transport and catabolism	Cellular Processes	Transport and catabolism	1	1	0	0	0	0	1	0	0	0	0	0	0	0	0	0
K15270	sam; S-adenosylmethionine uptake transporter:	A09180 Brite Hierarchies|B 09183 Protein families: signaling and cellular processes|C 02000 Transporters [BR:ko02000];;;;;;;;;;;;;;	Cellular Processes	Transport and catabolism	Cellular Processes	Transport and catabolism	1	1	0	1	0	0	0	0	0	0	0	0	0	0	0	0
K02440	glpF; glycerol uptake facilitator:	A09180 Brite Hierarchies|B 09183 Protein families: signaling and cellular processes|C 02000 Transporters [BR:ko02000];;;;;;;;;;;;;;	Cellular Processes	Transport and catabolism	Cellular Processes	Transport and catabolism	1	1	1	1	0	1	1	1	0	0	0	0	0	0	0	0
K05833	K05833; putative tryptophan/tyrosine transport system ATP-binding protein:	A09180 Brite Hierarchies|B 09183 Protein families: signaling and cellular processes|C 02000 Transporters [BR:ko02000];;;;;;;;;;;;;;	Cellular Processes	Transport and catabolism	Cellular Processes	Transport and catabolism	0	0	0	0	0	0	1	0	0	0	0	0	0	0	0	0
K05562	phaE; multicomponent K+:H+ antiporter subunit E:	A09180 Brite Hierarchies|B 09183 Protein families: signaling and cellular processes|C 02000 Transporters [BR:ko02000];;;;;;;;;;;;;;	Cellular Processes	Transport and catabolism	Cellular Processes	Transport and catabolism	1	1	0	1	0	0	1	1	0	0	0	0	0	0	0	0
K02526	kdgT; 2-keto-3-deoxygluconate permease:	A09180 Brite Hierarchies|B 09183 Protein families: signaling and cellular processes|C 02000 Transporters [BR:ko02000];;;;;;;;;;;;;;	Cellular Processes	Transport and catabolism	Cellular Processes	Transport and catabolism	0	1	0	1	0	0	0	0	0	0	0	0	0	0	0	0
K01989	K01989; putative tryptophan/tyrosine transport system substrate-binding protein:	A09180 Brite Hierarchies|B 09183 Protein families: signaling and cellular processes|C 02000 Transporters [BR:ko02000];;;;;;;;;;;;;;	Cellular Processes	Transport and catabolism	Cellular Processes	Transport and catabolism	0	0	0	0	0	0	1	0	0	0	0	0	0	0	0	0
K09125	yhhQ; queuosine precursor transporter:	A09180 Brite Hierarchies|B 09183 Protein families: signaling and cellular processes|C 02000 Transporters [BR:ko02000];;;;;;;;;;;;;;	Cellular Processes	Transport and catabolism	Cellular Processes	Transport and catabolism	1	1	0	1	0	0	1	1	1	0	0	1	0	0	0	0
K25284	yclN, ceuB; iron-siderophore transport system permease protein:	A09180 Brite Hierarchies|B 09183 Protein families: signaling and cellular processes|C 02000 Transporters [BR:ko02000];;;;;;;;;;;;;;	Cellular Processes	Transport and catabolism	Cellular Processes	Transport and catabolism	0	0	0	0	0	0	1	0	0	0	0	0	0	0	0	0
K05595	marC; multiple antibiotic resistance protein:	A09180 Brite Hierarchies|B 09183 Protein families: signaling and cellular processes|C 02000 Transporters [BR:ko02000];;;;;;;;;;;;;;	Cellular Processes	Transport and catabolism	Cellular Processes	Transport and catabolism	1	1	1	1	0	1	0	0	0	0	0	0	1	1	1	1
K16234	hutT; histidine transporter:	A09180 Brite Hierarchies|B 09183 Protein families: signaling and cellular processes|C 02000 Transporters [BR:ko02000];;;;;;;;;;;;;;	Cellular Processes	Transport and catabolism	Cellular Processes	Transport and catabolism	0	0	0	0	0	0	1	0	0	0	0	0	0	0	0	0
K11106	ttdT; L-tartrate/succinate antiporter:	A09180 Brite Hierarchies|B 09183 Protein families: signaling and cellular processes|C 02000 Transporters [BR:ko02000];;;;;;;;;;;;;;	Cellular Processes	Transport and catabolism	Cellular Processes	Transport and catabolism	0	0	0	0	0	0	0	1	0	0	0	0	0	0	0	0
K03562	tolQ; biopolymer transport protein TolQ:	A09180 Brite Hierarchies|B 09183 Protein families: signaling and cellular processes|C 02000 Transporters [BR:ko02000];;;;;;;;;;;;;;	Cellular Processes	Transport and catabolism	Cellular Processes	Transport and catabolism	1	1	0	1	0	1	1	1	1	1	1	1	1	1	1	1
K19231	bmaC; fibronectin-binding autotransporter adhesin:	A09180 Brite Hierarchies|B 09183 Protein families: signaling and cellular processes|C 02000 Transporters [BR:ko02000];;;;;;;;;;;;;;	Cellular Processes	Transport and catabolism	Cellular Processes	Transport and catabolism	1	1	0	1	0	0	1	0	0	0	0	0	0	0	0	0
K09774	lptA; lipopolysaccharide export system protein LptA:	A09180 Brite Hierarchies|B 09183 Protein families: signaling and cellular processes|C 02000 Transporters [BR:ko02000];;;;;;;;;;;;;;	Cellular Processes	Transport and catabolism	Cellular Processes	Transport and catabolism	1	1	0	1	0	1	1	1	1	1	1	1	1	1	1	1
K24206	uacT; uric acid transporter:	A09180 Brite Hierarchies|B 09183 Protein families: signaling and cellular processes|C 02000 Transporters [BR:ko02000];;;;;;;;;;;;;;	Cellular Processes	Transport and catabolism	Cellular Processes	Transport and catabolism	0	1	0	0	0	0	0	0	1	1	1	1	1	1	1	1
K03322	mntH; manganese transport protein:	A09180 Brite Hierarchies|B 09183 Protein families: signaling and cellular processes|C 02000 Transporters [BR:ko02000];;;;;;;;;;;;;;	Cellular Processes	Transport and catabolism	Cellular Processes	Transport and catabolism	1	1	1	1	0	1	0	1	0	0	0	0	0	1	1	1
K03446	emrB; MFS transporter, DHA2 family, multidrug resistance protein:	A09180 Brite Hierarchies|B 09183 Protein families: signaling and cellular processes|C 02000 Transporters [BR:ko02000];;;;;;;;;;;;;;	Cellular Processes	Transport and catabolism	Cellular Processes	Transport and catabolism	1	1	0	0	0	0	0	1	0	0	1	1	1	1	1	1
K06189	corC, tlyC; hemolysin (HlyC) family protein:	A09180 Brite Hierarchies|B 09183 Protein families: signaling and cellular processes|C 02000 Transporters [BR:ko02000];;;;;;;;;;;;;;	Cellular Processes	Transport and catabolism	Cellular Processes	Transport and catabolism	1	1	1	1	0	1	1	1	0	0	1	1	0	0	0	0
K08970	rcnA; nickel/cobalt transporter (NicO) family protein:	A09180 Brite Hierarchies|B 09183 Protein families: signaling and cellular processes|C 02000 Transporters [BR:ko02000];;;;;;;;;;;;;;	Cellular Processes	Transport and catabolism	Cellular Processes	Transport and catabolism	1	1	0	1	0	0	0	0	0	0	0	0	0	0	0	0
K25283	yclO, ceuC; iron-siderophore transport system permease protein:	A09180 Brite Hierarchies|B 09183 Protein families: signaling and cellular processes|C 02000 Transporters [BR:ko02000];;;;;;;;;;;;;;	Cellular Processes	Transport and catabolism	Cellular Processes	Transport and catabolism	0	0	0	0	0	0	1	0	0	0	0	0	0	0	0	0
K26735	KEA4_5_6, TMCO3, ybaL; K+:H+ antiporter:	A09180 Brite Hierarchies|B 09183 Protein families: signaling and cellular processes|C 02000 Transporters [BR:ko02000];;;;;;;;;;;;;;	Cellular Processes	Transport and catabolism	Cellular Processes	Transport and catabolism	0	0	0	0	0	0	1	1	1	1	1	1	0	0	0	0
K19233	btaF; ECM component-binding autotransporter adhesin:	A09180 Brite Hierarchies|B 09183 Protein families: signaling and cellular processes|C 02000 Transporters [BR:ko02000];;;;;;;;;;;;;;	Cellular Processes	Transport and catabolism	Cellular Processes	Transport and catabolism	1	0	0	0	0	0	0	0	0	0	0	0	0	0	0	0
K05834	rhtB; homoserine/homoserine lactone efflux protein:	A09180 Brite Hierarchies|B 09183 Protein families: signaling and cellular processes|C 02000 Transporters [BR:ko02000];;;;;;;;;;;;;;	Cellular Processes	Transport and catabolism	Cellular Processes	Transport and catabolism	0	0	0	1	0	0	0	0	0	0	0	0	0	0	0	0
K07230	p19, ftrA; periplasmic iron binding protein:	A09180 Brite Hierarchies|B 09183 Protein families: signaling and cellular processes|C 02000 Transporters [BR:ko02000];;;;;;;;;;;;;;	Cellular Processes	Transport and catabolism	Cellular Processes	Transport and catabolism	1	1	0	1	0	1	0	1	1	0	1	1	0	0	0	0
K03549	kup; KUP system potassium uptake protein:	A09180 Brite Hierarchies|B 09183 Protein families: signaling and cellular processes|C 02000 Transporters [BR:ko02000];;;;;;;;;;;;;;	Cellular Processes	Transport and catabolism	Cellular Processes	Transport and catabolism	1	1	0	1	0	0	1	0	0	0	0	0	0	0	0	0
K03498	trkH, trkG, ktrB, ktrD; trk/ktr system potassium uptake protein:	A09180 Brite Hierarchies|B 09183 Protein families: signaling and cellular processes|C 02000 Transporters [BR:ko02000];;;;;;;;;;;;;;	Cellular Processes	Transport and catabolism	Cellular Processes	Transport and catabolism	1	1	0	1	0	1	1	1	0	0	0	1	0	0	0	0
K18904	nodT, ameC; outer membrane protein, multidrug efflux system:	A09180 Brite Hierarchies|B 09183 Protein families: signaling and cellular processes|C 02000 Transporters [BR:ko02000];;;;;;;;;;;;;;	Cellular Processes	Transport and catabolism	Cellular Processes	Transport and catabolism	1	1	0	1	0	0	1	1	0	1	0	0	0	0	0	0
K06196	ccdA; cytochrome c-type biogenesis protein:	A09180 Brite Hierarchies|B 09183 Protein families: signaling and cellular processes|C 02000 Transporters [BR:ko02000];;;;;;;;;;;;;;	Cellular Processes	Transport and catabolism	Cellular Processes	Transport and catabolism	1	1	0	1	0	0	1	1	1	1	1	1	1	1	1	1
K03312	gltS; glutamate:Na+ symporter, ESS family:	A09180 Brite Hierarchies|B 09183 Protein families: signaling and cellular processes|C 02000 Transporters [BR:ko02000];;;;;;;;;;;;;;	Cellular Processes	Transport and catabolism	Cellular Processes	Transport and catabolism	0	0	0	0	0	0	0	0	0	0	1	0	0	0	0	0
K15268	eamA; O-acetylserine/cysteine efflux transporter:	A09180 Brite Hierarchies|B 09183 Protein families: signaling and cellular processes|C 02000 Transporters [BR:ko02000];;;;;;;;;;;;;;	Cellular Processes	Transport and catabolism	Cellular Processes	Transport and catabolism	0	0	0	0	0	0	1	0	0	0	0	0	0	0	0	0
K13021	ttuB; MFS transporter, ACS family, tartrate transporter:	A09180 Brite Hierarchies|B 09183 Protein families: signaling and cellular processes|C 02000 Transporters [BR:ko02000];;;;;;;;;;;;;;	Cellular Processes	Transport and catabolism	Cellular Processes	Transport and catabolism	1	1	0	1	0	0	0	0	0	0	0	0	0	0	0	0
K03286	TC.OOP; OmpA-OmpF porin, OOP family:	A09180 Brite Hierarchies|B 09183 Protein families: signaling and cellular processes|C 02000 Transporters [BR:ko02000];;;;;;;;;;;;;;	Cellular Processes	Transport and catabolism	Cellular Processes	Transport and catabolism	1	1	0	1	0	0	0	0	0	0	0	0	0	0	0	0
K03455	KEA1_2_3, kefB, kefC; K+:H+ antiporter:	A09180 Brite Hierarchies|B 09183 Protein families: signaling and cellular processes|C 02000 Transporters [BR:ko02000];;;;;;;;;;;;;;	Cellular Processes	Transport and catabolism	Cellular Processes	Transport and catabolism	1	1	1	1	0	1	0	0	0	0	0	0	1	1	1	1
K16089	TC.FEV.OM2, cirA, cfrA, hmuR; outer membrane receptor for ferrienterochelin and colicins:	A09180 Brite Hierarchies|B 09183 Protein families: signaling and cellular processes|C 02000 Transporters [BR:ko02000];;;;;;;;;;;;;;	Cellular Processes	Transport and catabolism	Cellular Processes	Transport and catabolism	0	1	0	1	0	0	1	0	0	0	0	0	1	0	1	0
K05807	bamD; outer membrane protein assembly factor BamD:	A09180 Brite Hierarchies|B 09183 Protein families: signaling and cellular processes|C 02000 Transporters [BR:ko02000];;;;;;;;;;;;;;	Cellular Processes	Transport and catabolism	Cellular Processes	Transport and catabolism	1	1	1	1	0	1	1	1	1	1	1	1	1	1	1	1
K06199	crcB, FEX; fluoride exporter:	A09180 Brite Hierarchies|B 09183 Protein families: signaling and cellular processes|C 02000 Transporters [BR:ko02000];;;;;;;;;;;;;;	Cellular Processes	Transport and catabolism	Cellular Processes	Transport and catabolism	1	1	0	1	0	0	1	1	0	0	0	0	1	1	1	1
K02778	ptsGb; glucose PTS system EIIB component [EC:2.7.1.199]:	A09180 Brite Hierarchies|B 09183 Protein families: signaling and cellular processes|C 02000 Transporters [BR:ko02000];;;;;;;;;;;;;;	Cellular Processes	Transport and catabolism	Cellular Processes	Transport and catabolism	1	1	0	1	0	0	0	0	0	0	0	0	0	0	0	0
K03289	nupG; MFS transporter, NHS family, nucleoside permease:	A09180 Brite Hierarchies|B 09183 Protein families: signaling and cellular processes|C 02000 Transporters [BR:ko02000];;;;;;;;;;;;;;	Cellular Processes	Transport and catabolism	Cellular Processes	Transport and catabolism	1	1	0	0	0	0	0	0	0	0	0	0	0	0	0	0
K03837	sdaC; serine transporter:	A09180 Brite Hierarchies|B 09183 Protein families: signaling and cellular processes|C 02000 Transporters [BR:ko02000];;;;;;;;;;;;;;	Cellular Processes	Transport and catabolism	Cellular Processes	Transport and catabolism	0	0	0	0	0	0	1	1	0	0	0	0	0	0	0	0
K03313	nhaA; Na+:H+ antiporter, NhaA family:	A09180 Brite Hierarchies|B 09183 Protein families: signaling and cellular processes|C 02000 Transporters [BR:ko02000];;;;;;;;;;;;;;	Cellular Processes	Transport and catabolism	Cellular Processes	Transport and catabolism	1	1	0	1	0	1	1	1	1	0	1	1	0	1	1	1
K05835	rhtC; threonine efflux protein:	A09180 Brite Hierarchies|B 09183 Protein families: signaling and cellular processes|C 02000 Transporters [BR:ko02000];;;;;;;;;;;;;;	Cellular Processes	Transport and catabolism	Cellular Processes	Transport and catabolism	1	1	0	1	0	0	1	1	0	0	0	1	0	0	0	0
K03298	TC.DME; drug/metabolite transporter, DME family:	A09180 Brite Hierarchies|B 09183 Protein families: signaling and cellular processes|C 02000 Transporters [BR:ko02000];;;;;;;;;;;;;;	Cellular Processes	Transport and catabolism	Cellular Processes	Transport and catabolism	1	1	0	1	0	0	1	0	0	0	0	0	0	0	0	0
K24163	nhaK; monovalent cation/hydrogen antiporter:	A09180 Brite Hierarchies|B 09183 Protein families: signaling and cellular processes|C 02000 Transporters [BR:ko02000];;;;;;;;;;;;;;	Cellular Processes	Transport and catabolism	Cellular Processes	Transport and catabolism	0	0	0	0	0	0	1	1	0	0	0	0	1	1	1	1
K16345	xanP; xanthine permease XanP:	A09180 Brite Hierarchies|B 09183 Protein families: signaling and cellular processes|C 02000 Transporters [BR:ko02000];;;;;;;;;;;;;;	Cellular Processes	Transport and catabolism	Cellular Processes	Transport and catabolism	0	0	0	0	0	0	1	0	0	0	0	0	0	0	0	0
K03548	perM; putative permease:	A09180 Brite Hierarchies|B 09183 Protein families: signaling and cellular processes|C 02000 Transporters [BR:ko02000];;;;;;;;;;;;;;	Cellular Processes	Transport and catabolism	Cellular Processes	Transport and catabolism	1	1	1	1	0	0	0	0	0	0	0	0	0	0	0	0
K03646	tolA; colicin import membrane protein:	A09180 Brite Hierarchies|B 09183 Protein families: signaling and cellular processes|C 02000 Transporters [BR:ko02000];;;;;;;;;;;;;;	Cellular Processes	Transport and catabolism	Cellular Processes	Transport and catabolism	1	1	0	1	0	0	0	0	0	0	0	0	0	0	0	0
K03320	amt, AMT, MEP; ammonium transporter, Amt family:	A09180 Brite Hierarchies|B 09183 Protein families: signaling and cellular processes|C 02000 Transporters [BR:ko02000];;;;;;;;;;;;;;	Cellular Processes	Transport and catabolism	Cellular Processes	Transport and catabolism	1	1	0	1	0	0	0	0	0	0	0	0	0	0	0	0
K02445	glpT; MFS transporter, OPA family, glycerol-3-phosphate transporter:	A09180 Brite Hierarchies|B 09183 Protein families: signaling and cellular processes|C 02000 Transporters [BR:ko02000];;;;;;;;;;;;;;	Cellular Processes	Transport and catabolism	Cellular Processes	Transport and catabolism	0	0	0	0	0	0	1	0	0	0	0	0	0	0	0	0
K11737	cycA; D-serine/D-alanine/glycine transporter:	A09180 Brite Hierarchies|B 09183 Protein families: signaling and cellular processes|C 02000 Transporters [BR:ko02000];;;;;;;;;;;;;;	Cellular Processes	Transport and catabolism	Cellular Processes	Transport and catabolism	0	0	0	0	0	0	1	0	0	0	0	0	0	0	0	0
K02077	ABC.ZM.S; zinc/manganese transport system substrate-binding protein:	A09180 Brite Hierarchies|B 09183 Protein families: signaling and cellular processes|C 02000 Transporters [BR:ko02000];;;;;;;;;;;;;;	Cellular Processes	Transport and catabolism	Cellular Processes	Transport and catabolism	1	1	0	1	0	0	0	0	0	0	0	0	0	0	0	0
K08223	fsr; MFS transporter, FSR family, fosmidomycin resistance protein:	A09180 Brite Hierarchies|B 09183 Protein families: signaling and cellular processes|C 02000 Transporters [BR:ko02000];;;;;;;;;;;;;;	Cellular Processes	Transport and catabolism	Cellular Processes	Transport and catabolism	1	1	0	1	0	0	1	1	1	1	1	1	1	1	1	1
K03560	tolR; biopolymer transport protein TolR:	A09180 Brite Hierarchies|B 09183 Protein families: signaling and cellular processes|C 02000 Transporters [BR:ko02000];;;;;;;;;;;;;;	Cellular Processes	Transport and catabolism	Cellular Processes	Transport and catabolism	0	0	0	0	0	0	1	1	1	1	1	1	1	1	1	1
K25282	yclQ, ceuA; iron-siderophore transport system substrate-binding protein:	A09180 Brite Hierarchies|B 09183 Protein families: signaling and cellular processes|C 02000 Transporters [BR:ko02000];;;;;;;;;;;;;;	Cellular Processes	Transport and catabolism	Cellular Processes	Transport and catabolism	0	0	0	0	0	0	1	0	0	0	0	0	0	0	0	0
K02198	ccmF; cytochrome c-type biogenesis protein CcmF:	A09180 Brite Hierarchies|B 09183 Protein families: signaling and cellular processes|C 02000 Transporters [BR:ko02000];;;;;;;;;;;;;;	Cellular Processes	Transport and catabolism	Cellular Processes	Transport and catabolism	1	1	0	1	0	0	1	1	1	1	1	1	1	1	1	1
K06895	lysE, argO; L-lysine exporter family protein LysE/ArgO:	A09180 Brite Hierarchies|B 09183 Protein families: signaling and cellular processes|C 02000 Transporters [BR:ko02000];;;;;;;;;;;;;;	Cellular Processes	Transport and catabolism	Cellular Processes	Transport and catabolism	1	0	0	1	0	0	1	0	0	0	0	0	0	0	0	0
K02532	lacY; MFS transporter, OHS family, lactose permease:	A09180 Brite Hierarchies|B 09183 Protein families: signaling and cellular processes|C 02000 Transporters [BR:ko02000];;;;;;;;;;;;;;	Cellular Processes	Transport and catabolism	Cellular Processes	Transport and catabolism	0	0	0	1	0	0	0	0	0	0	0	0	0	0	0	0
K05564	phaG; multicomponent K+:H+ antiporter subunit G:	A09180 Brite Hierarchies|B 09183 Protein families: signaling and cellular processes|C 02000 Transporters [BR:ko02000];;;;;;;;;;;;;;	Cellular Processes	Transport and catabolism	Cellular Processes	Transport and catabolism	1	1	0	1	0	0	1	0	0	0	0	0	0	0	0	0
K26606	azlD, brnE; branched chain amino acid efflux pump:	A09180 Brite Hierarchies|B 09183 Protein families: signaling and cellular processes|C 02000 Transporters [BR:ko02000];;;;;;;;;;;;;;	Cellular Processes	Transport and catabolism	Cellular Processes	Transport and catabolism	1	1	0	1	0	1	1	0	1	1	1	1	0	0	0	0
K08151	tetA; MFS transporter, DHA1 family, tetracycline resistance protein:	A09180 Brite Hierarchies|B 09183 Protein families: signaling and cellular processes|C 02000 Transporters [BR:ko02000];A09180 Brite Hierarchies|B 09183 Protein families: signaling and cellular processes|C 01504 Antimicrobial resistance genes [BR:ko01504];;;;;;;;;;;;;	Cellular Processes	Transport and catabolism	Cellular Processes	Transport and catabolism	1	1	1	1	0	0	1	0	1	1	1	1	0	0	0	0
K18553	cmlR, cmx; MFS transporter, DHA1 family, chloramphenicol resistance protein:	A09180 Brite Hierarchies|B 09183 Protein families: signaling and cellular processes|C 02000 Transporters [BR:ko02000];A09180 Brite Hierarchies|B 09183 Protein families: signaling and cellular processes|C 01504 Antimicrobial resistance genes [BR:ko01504];;;;;;;;;;;;;	Cellular Processes	Transport and catabolism	Cellular Processes	Transport and catabolism	1	0	0	1	0	0	0	0	0	0	0	0	0	0	0	0
K12543	lapE; outer membrane protein, adhesin transport system:	A09180 Brite Hierarchies|B 09183 Protein families: signaling and cellular processes|C 02000 Transporters [BR:ko02000];A09180 Brite Hierarchies|B 09183 Protein families: signaling and cellular processes|C 02044 Secretion system [BR:ko02044];;;;;;;;;;;;;	Cellular Processes	Transport and catabolism	Cellular Processes	Transport and catabolism	0	0	0	0	0	0	2	0	0	0	0	0	0	0	0	0
K12542	lapC; membrane fusion protein, adhesin transport system:	A09180 Brite Hierarchies|B 09183 Protein families: signaling and cellular processes|C 02000 Transporters [BR:ko02000];A09180 Brite Hierarchies|B 09183 Protein families: signaling and cellular processes|C 02044 Secretion system [BR:ko02044];;;;;;;;;;;;;	Cellular Processes	Transport and catabolism	Cellular Processes	Transport and catabolism	1	1	0	0	0	0	1	0	0	0	0	0	0	0	0	0
K02047	cysW; sulfate/thiosulfate transport system permease protein:	A09100 Metabolism|B 09102 Energy metabolism|C 00920 Sulfur metabolism [PATH:ko00920];A09130 Environmental Information Processing|B 09131 Membrane transport|C 02010 ABC transporters [PATH:ko02010];A09180 Brite Hierarchies|B 09183 Protein families: signaling and cellular processes|C 02000 Transporters [BR:ko02000];;;;;;;;;;;;	Environmental Information Processing	Membrane transport	Environmental Information Processing	Membrane transport	1	2	0	1	0	0	0	0	0	0	0	0	0	0	0	0
K02045	cysA; sulfate/thiosulfate transport system ATP-binding protein [EC:7.3.2.3]:	A09100 Metabolism|B 09102 Energy metabolism|C 00920 Sulfur metabolism [PATH:ko00920];A09130 Environmental Information Processing|B 09131 Membrane transport|C 02010 ABC transporters [PATH:ko02010];A09180 Brite Hierarchies|B 09183 Protein families: signaling and cellular processes|C 02000 Transporters [BR:ko02000];;;;;;;;;;;;	Environmental Information Processing	Membrane transport	Environmental Information Processing	Membrane transport	1	2	0	1	0	0	0	0	0	0	0	0	0	0	0	0
K15554	ssuC; sulfonate transport system permease protein:	A09100 Metabolism|B 09102 Energy metabolism|C 00920 Sulfur metabolism [PATH:ko00920];A09130 Environmental Information Processing|B 09131 Membrane transport|C 02010 ABC transporters [PATH:ko02010];A09180 Brite Hierarchies|B 09183 Protein families: signaling and cellular processes|C 02000 Transporters [BR:ko02000];;;;;;;;;;;;	Environmental Information Processing	Membrane transport	Environmental Information Processing	Membrane transport	0	0	0	0	0	0	0	0	0	0	1	0	0	0	0	0
K15555	ssuB; sulfonate transport system ATP-binding protein [EC:7.6.2.14]:	A09100 Metabolism|B 09102 Energy metabolism|C 00920 Sulfur metabolism [PATH:ko00920];A09130 Environmental Information Processing|B 09131 Membrane transport|C 02010 ABC transporters [PATH:ko02010];A09180 Brite Hierarchies|B 09183 Protein families: signaling and cellular processes|C 02000 Transporters [BR:ko02000];;;;;;;;;;;;	Environmental Information Processing	Membrane transport	Environmental Information Processing	Membrane transport	0	0	0	0	0	0	0	0	0	0	1	0	0	0	0	0
K02048	cysP; sulfate/thiosulfate transport system substrate-binding protein:	A09100 Metabolism|B 09102 Energy metabolism|C 00920 Sulfur metabolism [PATH:ko00920];A09130 Environmental Information Processing|B 09131 Membrane transport|C 02010 ABC transporters [PATH:ko02010];A09180 Brite Hierarchies|B 09183 Protein families: signaling and cellular processes|C 02000 Transporters [BR:ko02000];;;;;;;;;;;;	Environmental Information Processing	Membrane transport	Environmental Information Processing	Membrane transport	1	1	0	1	0	0	0	0	0	0	0	0	0	0	0	0
K02046	cysU; sulfate/thiosulfate transport system permease protein:	A09100 Metabolism|B 09102 Energy metabolism|C 00920 Sulfur metabolism [PATH:ko00920];A09130 Environmental Information Processing|B 09131 Membrane transport|C 02010 ABC transporters [PATH:ko02010];A09180 Brite Hierarchies|B 09183 Protein families: signaling and cellular processes|C 02000 Transporters [BR:ko02000];;;;;;;;;;;;	Environmental Information Processing	Membrane transport	Environmental Information Processing	Membrane transport	1	1	0	0	0	0	0	0	0	0	0	0	0	0	0	0
K15553	ssuA; sulfonate transport system substrate-binding protein:	A09100 Metabolism|B 09102 Energy metabolism|C 00920 Sulfur metabolism [PATH:ko00920];A09130 Environmental Information Processing|B 09131 Membrane transport|C 02010 ABC transporters [PATH:ko02010];A09180 Brite Hierarchies|B 09183 Protein families: signaling and cellular processes|C 02000 Transporters [BR:ko02000];;;;;;;;;;;;	Environmental Information Processing	Membrane transport	Environmental Information Processing	Membrane transport	0	0	0	0	0	0	0	0	0	0	1	0	0	0	0	0
K03070	secA; preprotein translocase subunit SecA [EC:7.4.2.8]:	A09120 Genetic Information Processing|B 09123 Folding, sorting and degradation|C 03060 Protein export [PATH:ko03060];A09130 Environmental Information Processing|B 09131 Membrane transport|C 03070 Bacterial secretion system [PATH:ko03070];A09140 Cellular Processes|B 09145 Cellular community - prokaryotes|C 02024 Quorum sensing [PATH:ko02024];A09180 Brite Hierarchies|B 09183 Protein families: signa…	Environmental Information Processing	Membrane transport	Environmental Information Processing	Membrane transport	1	1	1	1	1	1	1	1	1	1	1	1	1	1	1	1
K03210	yajC; preprotein translocase subunit YajC:	A09120 Genetic Information Processing|B 09123 Folding, sorting and degradation|C 03060 Protein export [PATH:ko03060];A09130 Environmental Information Processing|B 09131 Membrane transport|C 03070 Bacterial secretion system [PATH:ko03070];A09140 Cellular Processes|B 09145 Cellular community - prokaryotes|C 02024 Quorum sensing [PATH:ko02024];A09180 Brite Hierarchies|B 09183 Protein families: signa…	Environmental Information Processing	Membrane transport	Environmental Information Processing	Membrane transport	1	1	1	1	0	1	1	1	1	1	1	1	1	1	2	1
K03075	secG; preprotein translocase subunit SecG:	A09120 Genetic Information Processing|B 09123 Folding, sorting and degradation|C 03060 Protein export [PATH:ko03060];A09130 Environmental Information Processing|B 09131 Membrane transport|C 03070 Bacterial secretion system [PATH:ko03070];A09140 Cellular Processes|B 09145 Cellular community - prokaryotes|C 02024 Quorum sensing [PATH:ko02024];A09180 Brite Hierarchies|B 09183 Protein families: signa…	Environmental Information Processing	Membrane transport	Environmental Information Processing	Membrane transport	1	1	1	1	0	1	1	1	0	0	1	1	1	1	1	1
K12257	secDF; SecD/SecF fusion protein:	A09120 Genetic Information Processing|B 09123 Folding, sorting and degradation|C 03060 Protein export [PATH:ko03060];A09130 Environmental Information Processing|B 09131 Membrane transport|C 03070 Bacterial secretion system [PATH:ko03070];A09140 Cellular Processes|B 09145 Cellular community - prokaryotes|C 02024 Quorum sensing [PATH:ko02024];A09180 Brite Hierarchies|B 09183 Protein families: signa…	Environmental Information Processing	Membrane transport	Environmental Information Processing	Membrane transport	0	0	0	0	0	0	1	1	1	1	1	1	1	1	1	1
K03076	secY; preprotein translocase subunit SecY:	A09120 Genetic Information Processing|B 09123 Folding, sorting and degradation|C 03060 Protein export [PATH:ko03060];A09130 Environmental Information Processing|B 09131 Membrane transport|C 03070 Bacterial secretion system [PATH:ko03070];A09140 Cellular Processes|B 09145 Cellular community - prokaryotes|C 02024 Quorum sensing [PATH:ko02024];A09180 Brite Hierarchies|B 09183 Protein families: signa…	Environmental Information Processing	Membrane transport	Environmental Information Processing	Membrane transport	1	1	1	1	1	1	1	1	1	1	1	1	1	1	1	1
K03071	secB; preprotein translocase subunit SecB:	A09120 Genetic Information Processing|B 09123 Folding, sorting and degradation|C 03060 Protein export [PATH:ko03060];A09130 Environmental Information Processing|B 09131 Membrane transport|C 03070 Bacterial secretion system [PATH:ko03070];A09140 Cellular Processes|B 09145 Cellular community - prokaryotes|C 02024 Quorum sensing [PATH:ko02024];A09180 Brite Hierarchies|B 09182 Protein families: genet…	Environmental Information Processing	Membrane transport	Environmental Information Processing	Membrane transport	1	1	0	1	0	0	1	1	1	1	1	1	0	0	0	0
K03106	SRP54, ffh; signal recognition particle subunit SRP54 [EC:3.6.5.4]:	A09120 Genetic Information Processing|B 09123 Folding, sorting and degradation|C 03060 Protein export [PATH:ko03060];A09130 Environmental Information Processing|B 09131 Membrane transport|C 03070 Bacterial secretion system [PATH:ko03070];A09140 Cellular Processes|B 09145 Cellular community - prokaryotes|C 02024 Quorum sensing [PATH:ko02024];A09180 Brite Hierarchies|B 09183 Protein families: signa…	Environmental Information Processing	Membrane transport	Environmental Information Processing	Membrane transport	1	1	1	1	1	1	1	1	1	1	1	1	1	1	1	1
K03073	secE; preprotein translocase subunit SecE:	A09120 Genetic Information Processing|B 09123 Folding, sorting and degradation|C 03060 Protein export [PATH:ko03060];A09130 Environmental Information Processing|B 09131 Membrane transport|C 03070 Bacterial secretion system [PATH:ko03070];A09140 Cellular Processes|B 09145 Cellular community - prokaryotes|C 02024 Quorum sensing [PATH:ko02024];A09180 Brite Hierarchies|B 09183 Protein families: signa…	Environmental Information Processing	Membrane transport	Environmental Information Processing	Membrane transport	1	1	1	1	0	1	1	1	1	1	0	0	1	1	1	1
K03217	yidC, spoIIIJ, OXA1, ccfA; YidC/Oxa1 family membrane protein insertase:	A09120 Genetic Information Processing|B 09123 Folding, sorting and degradation|C 03060 Protein export [PATH:ko03060];A09130 Environmental Information Processing|B 09131 Membrane transport|C 03070 Bacterial secretion system [PATH:ko03070];A09140 Cellular Processes|B 09145 Cellular community - prokaryotes|C 02024 Quorum sensing [PATH:ko02024];A09180 Brite Hierarchies|B 09182 Protein families: genet…	Environmental Information Processing	Membrane transport	Environmental Information Processing	Membrane transport	1	1	1	1	1	1	1	1	1	1	1	1	1	1	1	1
K03072	secD; preprotein translocase subunit SecD:	A09120 Genetic Information Processing|B 09123 Folding, sorting and degradation|C 03060 Protein export [PATH:ko03060];A09130 Environmental Information Processing|B 09131 Membrane transport|C 03070 Bacterial secretion system [PATH:ko03070];A09180 Brite Hierarchies|B 09183 Protein families: signaling and cellular processes|C 02044 Secretion system [BR:ko02044];;;;;;;;;;;;	Environmental Information Processing	Membrane transport	Environmental Information Processing	Membrane transport	2	2	1	3	0	1	0	0	0	0	0	0	0	0	0	0
K03116	tatA; sec-independent protein translocase protein TatA:	A09120 Genetic Information Processing|B 09123 Folding, sorting and degradation|C 03060 Protein export [PATH:ko03060];A09130 Environmental Information Processing|B 09131 Membrane transport|C 03070 Bacterial secretion system [PATH:ko03070];A09180 Brite Hierarchies|B 09183 Protein families: signaling and cellular processes|C 02044 Secretion system [BR:ko02044];;;;;;;;;;;;	Environmental Information Processing	Membrane transport	Environmental Information Processing	Membrane transport	1	1	0	1	0	1	1	1	0	1	0	0	1	1	1	1
K03118	tatC; sec-independent protein translocase protein TatC:	A09120 Genetic Information Processing|B 09123 Folding, sorting and degradation|C 03060 Protein export [PATH:ko03060];A09130 Environmental Information Processing|B 09131 Membrane transport|C 03070 Bacterial secretion system [PATH:ko03070];A09180 Brite Hierarchies|B 09183 Protein families: signaling and cellular processes|C 02044 Secretion system [BR:ko02044];;;;;;;;;;;;	Environmental Information Processing	Membrane transport	Environmental Information Processing	Membrane transport	1	1	0	1	0	1	1	1	1	1	1	0	1	1	1	1
K03117	tatB; sec-independent protein translocase protein TatB:	A09120 Genetic Information Processing|B 09123 Folding, sorting and degradation|C 03060 Protein export [PATH:ko03060];A09130 Environmental Information Processing|B 09131 Membrane transport|C 03070 Bacterial secretion system [PATH:ko03070];A09180 Brite Hierarchies|B 09183 Protein families: signaling and cellular processes|C 02044 Secretion system [BR:ko02044];;;;;;;;;;;;	Environmental Information Processing	Membrane transport	Environmental Information Processing	Membrane transport	1	1	0	1	0	0	1	1	0	0	0	0	0	0	0	0
K06726	rbsD; D-ribose pyranase [EC:5.4.99.62]:	A09130 Environmental Information Processing|B 09131 Membrane transport|C 02010 ABC transporters [PATH:ko02010];;;;;;;;;;;;;;	Environmental Information Processing	Membrane transport	Environmental Information Processing	Membrane transport	0	0	0	0	0	0	1	0	0	0	0	0	0	0	0	0
K02040	pstS; phosphate transport system substrate-binding protein:	A09130 Environmental Information Processing|B 09131 Membrane transport|C 02010 ABC transporters [PATH:ko02010];A09130 Environmental Information Processing|B 09132 Signal transduction|C 02020 Two-component system [PATH:ko02020];A09160 Human Diseases|B 09171 Infectious disease: bacterial|C 05152 Tuberculosis [PATH:ko05152];A09180 Brite Hierarchies|B 09183 Protein families: signaling and cellular pr…	Environmental Information Processing	Membrane transport	Environmental Information Processing	Membrane transport	1	1	1	1	0	1	1	1	1	1	1	1	1	1	1	1
K10003	gltJ, aatQ; glutamate/aspartate transport system permease protein:	A09130 Environmental Information Processing|B 09131 Membrane transport|C 02010 ABC transporters [PATH:ko02010];A09130 Environmental Information Processing|B 09132 Signal transduction|C 02020 Two-component system [PATH:ko02020];A09180 Brite Hierarchies|B 09183 Protein families: signaling and cellular processes|C 02000 Transporters [BR:ko02000];;;;;;;;;;;;	Environmental Information Processing	Membrane transport	Environmental Information Processing	Membrane transport	1	1	0	1	0	0	1	0	0	1	0	0	1	1	1	1
K10001	gltI, aatJ; glutamate/aspartate transport system substrate-binding protein:	A09130 Environmental Information Processing|B 09131 Membrane transport|C 02010 ABC transporters [PATH:ko02010];A09130 Environmental Information Processing|B 09132 Signal transduction|C 02020 Two-component system [PATH:ko02020];A09180 Brite Hierarchies|B 09183 Protein families: signaling and cellular processes|C 02000 Transporters [BR:ko02000];;;;;;;;;;;;	Environmental Information Processing	Membrane transport	Environmental Information Processing	Membrane transport	0	0	0	0	0	0	1	0	0	1	0	0	1	1	1	1
K10002	gltK, aatM; glutamate/aspartate transport system permease protein:	A09130 Environmental Information Processing|B 09131 Membrane transport|C 02010 ABC transporters [PATH:ko02010];A09130 Environmental Information Processing|B 09132 Signal transduction|C 02020 Two-component system [PATH:ko02020];A09180 Brite Hierarchies|B 09183 Protein families: signaling and cellular processes|C 02000 Transporters [BR:ko02000];;;;;;;;;;;;	Environmental Information Processing	Membrane transport	Environmental Information Processing	Membrane transport	1	1	0	1	0	0	1	0	0	1	0	0	1	1	1	1
K10004	gltL, aatP; glutamate/aspartate transport system ATP-binding protein [EC:7.4.2.1]:	A09130 Environmental Information Processing|B 09131 Membrane transport|C 02010 ABC transporters [PATH:ko02010];A09130 Environmental Information Processing|B 09132 Signal transduction|C 02020 Two-component system [PATH:ko02020];A09180 Brite Hierarchies|B 09183 Protein families: signaling and cellular processes|C 02000 Transporters [BR:ko02000];;;;;;;;;;;;	Environmental Information Processing	Membrane transport	Environmental Information Processing	Membrane transport	0	0	0	0	0	0	1	1	0	1	0	0	1	1	1	1
K12368	dppA; dipeptide transport system substrate-binding protein:	A09130 Environmental Information Processing|B 09131 Membrane transport|C 02010 ABC transporters [PATH:ko02010];A09140 Cellular Processes|B 09142 Cell motility|C 02030 Bacterial chemotaxis [PATH:ko02030];A09180 Brite Hierarchies|B 09183 Protein families: signaling and cellular processes|C 02000 Transporters [BR:ko02000];;;;;;;;;;;;	Environmental Information Processing	Membrane transport	Environmental Information Processing	Membrane transport	1	1	0	1	0	0	3	2	0	0	0	0	0	0	0	0
K10439	rbsB; ribose transport system substrate-binding protein:	A09130 Environmental Information Processing|B 09131 Membrane transport|C 02010 ABC transporters [PATH:ko02010];A09140 Cellular Processes|B 09142 Cell motility|C 02030 Bacterial chemotaxis [PATH:ko02030];A09180 Brite Hierarchies|B 09183 Protein families: signaling and cellular processes|C 02000 Transporters [BR:ko02000];;;;;;;;;;;;	Environmental Information Processing	Membrane transport	Environmental Information Processing	Membrane transport	1	1	0	2	0	0	1	0	0	0	0	0	0	0	0	0
K01999	livK; branched-chain amino acid transport system substrate-binding protein:	A09130 Environmental Information Processing|B 09131 Membrane transport|C 02010 ABC transporters [PATH:ko02010];A09140 Cellular Processes|B 09145 Cellular community - prokaryotes|C 02024 Quorum sensing [PATH:ko02024];A09180 Brite Hierarchies|B 09183 Protein families: signaling and cellular processes|C 02000 Transporters [BR:ko02000];;;;;;;;;;;;	Environmental Information Processing	Membrane transport	Environmental Information Processing	Membrane transport	2	4	0	2	0	0	1	0	0	0	0	0	0	0	0	0
K01996	livF; branched-chain amino acid transport system ATP-binding protein:	A09130 Environmental Information Processing|B 09131 Membrane transport|C 02010 ABC transporters [PATH:ko02010];A09140 Cellular Processes|B 09145 Cellular community - prokaryotes|C 02024 Quorum sensing [PATH:ko02024];A09180 Brite Hierarchies|B 09183 Protein families: signaling and cellular processes|C 02000 Transporters [BR:ko02000];;;;;;;;;;;;	Environmental Information Processing	Membrane transport	Environmental Information Processing	Membrane transport	1	2	0	1	0	0	0	0	0	0	0	0	0	0	0	0
K01995	livG; branched-chain amino acid transport system ATP-binding protein:	A09130 Environmental Information Processing|B 09131 Membrane transport|C 02010 ABC transporters [PATH:ko02010];A09140 Cellular Processes|B 09145 Cellular community - prokaryotes|C 02024 Quorum sensing [PATH:ko02024];A09180 Brite Hierarchies|B 09183 Protein families: signaling and cellular processes|C 02000 Transporters [BR:ko02000];;;;;;;;;;;;	Environmental Information Processing	Membrane transport	Environmental Information Processing	Membrane transport	1	1	0	1	0	0	0	0	0	0	0	0	0	0	0	0
K01998	livM; branched-chain amino acid transport system permease protein:	A09130 Environmental Information Processing|B 09131 Membrane transport|C 02010 ABC transporters [PATH:ko02010];A09140 Cellular Processes|B 09145 Cellular community - prokaryotes|C 02024 Quorum sensing [PATH:ko02024];A09180 Brite Hierarchies|B 09183 Protein families: signaling and cellular processes|C 02000 Transporters [BR:ko02000];;;;;;;;;;;;	Environmental Information Processing	Membrane transport	Environmental Information Processing	Membrane transport	1	1	0	1	0	0	1	0	0	0	0	0	0	0	0	0
K01997	livH; branched-chain amino acid transport system permease protein:	A09130 Environmental Information Processing|B 09131 Membrane transport|C 02010 ABC transporters [PATH:ko02010];A09140 Cellular Processes|B 09145 Cellular community - prokaryotes|C 02024 Quorum sensing [PATH:ko02024];A09180 Brite Hierarchies|B 09183 Protein families: signaling and cellular processes|C 02000 Transporters [BR:ko02000];;;;;;;;;;;;	Environmental Information Processing	Membrane transport	Environmental Information Processing	Membrane transport	1	1	0	1	0	0	1	0	0	0	0	0	0	0	0	0
K09812	ftsE; cell division transport system ATP-binding protein:	A09130 Environmental Information Processing|B 09131 Membrane transport|C 02010 ABC transporters [PATH:ko02010];A09180 Brite Hierarchies|B 09182 Protein families: genetic information processing|C 03036 Chromosome and associated proteins [BR:ko03036];A09180 Brite Hierarchies|B 09183 Protein families: signaling and cellular processes|C 02000 Transporters [BR:ko02000];;;;;;;;;;;;	Environmental Information Processing	Membrane transport	Environmental Information Processing	Membrane transport	1	1	0	1	0	0	1	1	0	0	1	1	0	0	0	0
K09811	ftsX; cell division transport system permease protein:	A09130 Environmental Information Processing|B 09131 Membrane transport|C 02010 ABC transporters [PATH:ko02010];A09180 Brite Hierarchies|B 09182 Protein families: genetic information processing|C 03036 Chromosome and associated proteins [BR:ko03036];A09180 Brite Hierarchies|B 09183 Protein families: signaling and cellular processes|C 02000 Transporters [BR:ko02000];;;;;;;;;;;;	Environmental Information Processing	Membrane transport	Environmental Information Processing	Membrane transport	1	1	0	1	0	0	1	0	1	0	1	1	0	0	0	0
K05685	macB; macrolide transport system ATP-binding/permease protein [EC:7.6.2.-]:	A09130 Environmental Information Processing|B 09131 Membrane transport|C 02010 ABC transporters [PATH:ko02010];A09180 Brite Hierarchies|B 09183 Protein families: signaling and cellular processes|C 02000 Transporters [BR:ko02000];;;;;;;;;;;;;	Environmental Information Processing	Membrane transport	Environmental Information Processing	Membrane transport	1	1	0	1	0	0	1	1	1	1	1	1	1	3	1	0
K02010	afuC, fbpC; iron(III) transport system ATP-binding protein [EC:7.2.2.7]:	A09130 Environmental Information Processing|B 09131 Membrane transport|C 02010 ABC transporters [PATH:ko02010];A09180 Brite Hierarchies|B 09183 Protein families: signaling and cellular processes|C 02000 Transporters [BR:ko02000];;;;;;;;;;;;;	Environmental Information Processing	Membrane transport	Environmental Information Processing	Membrane transport	1	1	0	1	0	0	0	0	0	0	0	0	1	3	1	0
K17214	K17214; inositol transport system permease protein:	A09130 Environmental Information Processing|B 09131 Membrane transport|C 02010 ABC transporters [PATH:ko02010];A09180 Brite Hierarchies|B 09183 Protein families: signaling and cellular processes|C 02000 Transporters [BR:ko02000];;;;;;;;;;;;;	Environmental Information Processing	Membrane transport	Environmental Information Processing	Membrane transport	1	1	0	2	0	0	0	0	0	0	0	0	0	0	0	0
K02000	proV; glycine betaine/proline transport system ATP-binding protein [EC:7.6.2.9]:	A09130 Environmental Information Processing|B 09131 Membrane transport|C 02010 ABC transporters [PATH:ko02010];A09180 Brite Hierarchies|B 09183 Protein families: signaling and cellular processes|C 02000 Transporters [BR:ko02000];;;;;;;;;;;;;	Environmental Information Processing	Membrane transport	Environmental Information Processing	Membrane transport	1	2	0	1	0	1	0	1	1	1	1	1	1	1	1	1
K10018	occT, nocT; octopine/nopaline transport system substrate-binding protein:	A09130 Environmental Information Processing|B 09131 Membrane transport|C 02010 ABC transporters [PATH:ko02010];A09180 Brite Hierarchies|B 09183 Protein families: signaling and cellular processes|C 02000 Transporters [BR:ko02000];;;;;;;;;;;;;	Environmental Information Processing	Membrane transport	Environmental Information Processing	Membrane transport	1	1	0	1	0	0	1	2	0	0	0	0	0	0	0	0
K02002	proX; glycine betaine/proline transport system substrate-binding protein:	A09130 Environmental Information Processing|B 09131 Membrane transport|C 02010 ABC transporters [PATH:ko02010];A09180 Brite Hierarchies|B 09183 Protein families: signaling and cellular processes|C 02000 Transporters [BR:ko02000];;;;;;;;;;;;;	Environmental Information Processing	Membrane transport	Environmental Information Processing	Membrane transport	2	2	0	2	0	2	0	1	1	1	1	1	1	1	1	1
K02012	afuA, fbpA; iron(III) transport system substrate-binding protein:	A09130 Environmental Information Processing|B 09131 Membrane transport|C 02010 ABC transporters [PATH:ko02010];A09180 Brite Hierarchies|B 09183 Protein families: signaling and cellular processes|C 02000 Transporters [BR:ko02000];;;;;;;;;;;;;	Environmental Information Processing	Membrane transport	Environmental Information Processing	Membrane transport	1	1	0	0	0	0	0	0	0	0	0	0	1	0	1	2
K09971	aapM, bztC; general L-amino acid transport system permease protein:	A09130 Environmental Information Processing|B 09131 Membrane transport|C 02010 ABC transporters [PATH:ko02010];A09180 Brite Hierarchies|B 09183 Protein families: signaling and cellular processes|C 02000 Transporters [BR:ko02000];;;;;;;;;;;;;	Environmental Information Processing	Membrane transport	Environmental Information Processing	Membrane transport	1	2	0	1	0	0	0	1	0	1	0	0	1	1	1	1
K02471	bacA, bclA; vitamin B12/bleomycin/antimicrobial peptide transport system ATP-binding/permease protein:	A09130 Environmental Information Processing|B 09131 Membrane transport|C 02010 ABC transporters [PATH:ko02010];A09180 Brite Hierarchies|B 09183 Protein families: signaling and cellular processes|C 02000 Transporters [BR:ko02000];;;;;;;;;;;;;	Environmental Information Processing	Membrane transport	Environmental Information Processing	Membrane transport	1	2	0	0	0	0	1	0	0	0	0	0	0	0	0	0
K03523	bioY; biotin transport system substrate-specific component:	A09130 Environmental Information Processing|B 09131 Membrane transport|C 02010 ABC transporters [PATH:ko02010];A09180 Brite Hierarchies|B 09183 Protein families: signaling and cellular processes|C 02000 Transporters [BR:ko02000];;;;;;;;;;;;;	Environmental Information Processing	Membrane transport	Environmental Information Processing	Membrane transport	2	2	0	2	0	0	1	0	1	1	0	0	1	1	1	1
K09970	aapQ, bztB; general L-amino acid transport system permease protein:	A09130 Environmental Information Processing|B 09131 Membrane transport|C 02010 ABC transporters [PATH:ko02010];A09180 Brite Hierarchies|B 09183 Protein families: signaling and cellular processes|C 02000 Transporters [BR:ko02000];;;;;;;;;;;;;	Environmental Information Processing	Membrane transport	Environmental Information Processing	Membrane transport	1	1	0	2	0	0	0	1	0	1	0	0	1	1	1	1
K09969	aapJ, bztA; general L-amino acid transport system substrate-binding protein:	A09130 Environmental Information Processing|B 09131 Membrane transport|C 02010 ABC transporters [PATH:ko02010];A09180 Brite Hierarchies|B 09183 Protein families: signaling and cellular processes|C 02000 Transporters [BR:ko02000];;;;;;;;;;;;;	Environmental Information Processing	Membrane transport	Environmental Information Processing	Membrane transport	1	1	0	1	0	0	1	1	0	1	0	0	1	1	1	1
K09816	znuB; zinc transport system permease protein:	A09130 Environmental Information Processing|B 09131 Membrane transport|C 02010 ABC transporters [PATH:ko02010];A09180 Brite Hierarchies|B 09183 Protein families: signaling and cellular processes|C 02000 Transporters [BR:ko02000];;;;;;;;;;;;;	Environmental Information Processing	Membrane transport	Environmental Information Processing	Membrane transport	1	1	0	1	0	0	1	1	1	1	1	1	1	1	1	1
K02038	pstA; phosphate transport system permease protein:	A09130 Environmental Information Processing|B 09131 Membrane transport|C 02010 ABC transporters [PATH:ko02010];A09180 Brite Hierarchies|B 09183 Protein families: signaling and cellular processes|C 02000 Transporters [BR:ko02000];;;;;;;;;;;;;	Environmental Information Processing	Membrane transport	Environmental Information Processing	Membrane transport	1	1	1	1	0	1	1	1	1	1	1	1	1	1	1	1
K11605	sitC; manganese/iron transport system permease protein:	A09130 Environmental Information Processing|B 09131 Membrane transport|C 02010 ABC transporters [PATH:ko02010];A09180 Brite Hierarchies|B 09183 Protein families: signaling and cellular processes|C 02000 Transporters [BR:ko02000];;;;;;;;;;;;;	Environmental Information Processing	Membrane transport	Environmental Information Processing	Membrane transport	1	1	0	1	0	0	1	0	1	1	1	1	0	0	0	0
K02036	pstB; phosphate transport system ATP-binding protein [EC:7.3.2.1]:	A09130 Environmental Information Processing|B 09131 Membrane transport|C 02010 ABC transporters [PATH:ko02010];A09180 Brite Hierarchies|B 09183 Protein families: signaling and cellular processes|C 02000 Transporters [BR:ko02000];;;;;;;;;;;;;	Environmental Information Processing	Membrane transport	Environmental Information Processing	Membrane transport	1	1	1	1	0	1	1	1	1	1	1	1	1	1	1	1
K02193	ccmA; heme exporter protein A [EC:7.6.2.5]:	A09130 Environmental Information Processing|B 09131 Membrane transport|C 02010 ABC transporters [PATH:ko02010];A09180 Brite Hierarchies|B 09183 Protein families: signaling and cellular processes|C 02000 Transporters [BR:ko02000];;;;;;;;;;;;;	Environmental Information Processing	Membrane transport	Environmental Information Processing	Membrane transport	1	1	1	1	0	0	1	1	1	1	1	1	1	1	1	1
K02065	mlaF, linL, mkl; phospholipid/cholesterol/gamma-HCH transport system ATP-binding protein:	A09130 Environmental Information Processing|B 09131 Membrane transport|C 02010 ABC transporters [PATH:ko02010];A09180 Brite Hierarchies|B 09183 Protein families: signaling and cellular processes|C 02000 Transporters [BR:ko02000];;;;;;;;;;;;;	Environmental Information Processing	Membrane transport	Environmental Information Processing	Membrane transport	1	1	0	1	0	0	1	1	0	1	0	1	1	0	0	0
K02018	modB; molybdate transport system permease protein:	A09130 Environmental Information Processing|B 09131 Membrane transport|C 02010 ABC transporters [PATH:ko02010];A09180 Brite Hierarchies|B 09183 Protein families: signaling and cellular processes|C 02000 Transporters [BR:ko02000];;;;;;;;;;;;;	Environmental Information Processing	Membrane transport	Environmental Information Processing	Membrane transport	1	1	0	0	0	0	1	0	0	0	0	0	0	0	0	0
K02001	proW; glycine betaine/proline transport system permease protein:	A09130 Environmental Information Processing|B 09131 Membrane transport|C 02010 ABC transporters [PATH:ko02010];A09180 Brite Hierarchies|B 09183 Protein families: signaling and cellular processes|C 02000 Transporters [BR:ko02000];;;;;;;;;;;;;	Environmental Information Processing	Membrane transport	Environmental Information Processing	Membrane transport	0	0	0	0	0	0	0	0	0	0	0	0	0	1	0	0
K18893	vcaM; ATP-binding cassette, subfamily B, multidrug efflux pump:	A09130 Environmental Information Processing|B 09131 Membrane transport|C 02010 ABC transporters [PATH:ko02010];A09180 Brite Hierarchies|B 09183 Protein families: signaling and cellular processes|C 02000 Transporters [BR:ko02000];;;;;;;;;;;;;	Environmental Information Processing	Membrane transport	Environmental Information Processing	Membrane transport	0	0	0	0	0	0	1	1	0	0	0	0	0	0	0	0
K13893	yejA; microcin C transport system substrate-binding protein:	A09130 Environmental Information Processing|B 09131 Membrane transport|C 02010 ABC transporters [PATH:ko02010];A09180 Brite Hierarchies|B 09183 Protein families: signaling and cellular processes|C 02000 Transporters [BR:ko02000];;;;;;;;;;;;;	Environmental Information Processing	Membrane transport	Environmental Information Processing	Membrane transport	1	1	0	1	0	0	1	1	0	0	0	0	0	0	0	0
K05813	ugpB; sn-glycerol 3-phosphate transport system substrate-binding protein:	A09130 Environmental Information Processing|B 09131 Membrane transport|C 02010 ABC transporters [PATH:ko02010];A09180 Brite Hierarchies|B 09183 Protein families: signaling and cellular processes|C 02000 Transporters [BR:ko02000];;;;;;;;;;;;;	Environmental Information Processing	Membrane transport	Environmental Information Processing	Membrane transport	1	1	0	0	0	0	0	0	0	0	0	0	0	0	0	0
K17215	K17215; inositol transport system ATP-binding protein:	A09130 Environmental Information Processing|B 09131 Membrane transport|C 02010 ABC transporters [PATH:ko02010];A09180 Brite Hierarchies|B 09183 Protein families: signaling and cellular processes|C 02000 Transporters [BR:ko02000];;;;;;;;;;;;;	Environmental Information Processing	Membrane transport	Environmental Information Processing	Membrane transport	1	1	0	1	0	0	0	0	0	0	0	0	0	0	0	0
K10441	rbsA; ribose transport system ATP-binding protein [EC:7.5.2.7]:	A09130 Environmental Information Processing|B 09131 Membrane transport|C 02010 ABC transporters [PATH:ko02010];A09180 Brite Hierarchies|B 09183 Protein families: signaling and cellular processes|C 02000 Transporters [BR:ko02000];;;;;;;;;;;;;	Environmental Information Processing	Membrane transport	Environmental Information Processing	Membrane transport	0	0	0	0	0	0	1	0	0	0	0	0	0	0	0	0
K09815	znuA; zinc transport system substrate-binding protein:	A09130 Environmental Information Processing|B 09131 Membrane transport|C 02010 ABC transporters [PATH:ko02010];A09180 Brite Hierarchies|B 09183 Protein families: signaling and cellular processes|C 02000 Transporters [BR:ko02000];;;;;;;;;;;;;	Environmental Information Processing	Membrane transport	Environmental Information Processing	Membrane transport	1	1	0	1	0	0	1	1	1	1	1	1	1	1	1	1
K10236	thuE, lpqY; trehalose/maltose transport system substrate-binding protein:	A09130 Environmental Information Processing|B 09131 Membrane transport|C 02010 ABC transporters [PATH:ko02010];A09180 Brite Hierarchies|B 09183 Protein families: signaling and cellular processes|C 02000 Transporters [BR:ko02000];;;;;;;;;;;;;	Environmental Information Processing	Membrane transport	Environmental Information Processing	Membrane transport	0	0	0	0	0	0	0	0	0	1	0	0	0	0	0	0
K10440	rbsC; ribose transport system permease protein:	A09130 Environmental Information Processing|B 09131 Membrane transport|C 02010 ABC transporters [PATH:ko02010];A09180 Brite Hierarchies|B 09183 Protein families: signaling and cellular processes|C 02000 Transporters [BR:ko02000];;;;;;;;;;;;;	Environmental Information Processing	Membrane transport	Environmental Information Processing	Membrane transport	0	0	0	0	0	0	1	0	0	0	0	0	0	0	0	0
K12369	dppB; dipeptide transport system permease protein:	A09130 Environmental Information Processing|B 09131 Membrane transport|C 02010 ABC transporters [PATH:ko02010];A09180 Brite Hierarchies|B 09183 Protein families: signaling and cellular processes|C 02000 Transporters [BR:ko02000];;;;;;;;;;;;;	Environmental Information Processing	Membrane transport	Environmental Information Processing	Membrane transport	1	1	0	1	0	0	1	1	0	0	0	0	0	0	0	0
K10238	thuG, sugB; trehalose/maltose transport system permease protein:	A09130 Environmental Information Processing|B 09131 Membrane transport|C 02010 ABC transporters [PATH:ko02010];A09180 Brite Hierarchies|B 09183 Protein families: signaling and cellular processes|C 02000 Transporters [BR:ko02000];;;;;;;;;;;;;	Environmental Information Processing	Membrane transport	Environmental Information Processing	Membrane transport	0	0	0	0	0	0	0	0	0	1	0	0	0	0	0	0
K16784	bioM; biotin transport system ATP-binding protein [EC:7.6.2.-]:	A09130 Environmental Information Processing|B 09131 Membrane transport|C 02010 ABC transporters [PATH:ko02010];A09180 Brite Hierarchies|B 09183 Protein families: signaling and cellular processes|C 02000 Transporters [BR:ko02000];;;;;;;;;;;;;	Environmental Information Processing	Membrane transport	Environmental Information Processing	Membrane transport	0	0	0	0	0	0	1	0	1	1	1	1	1	1	1	1
K11604	sitA; manganese/iron transport system substrate-binding protein:	A09130 Environmental Information Processing|B 09131 Membrane transport|C 02010 ABC transporters [PATH:ko02010];A09180 Brite Hierarchies|B 09183 Protein families: signaling and cellular processes|C 02000 Transporters [BR:ko02000];;;;;;;;;;;;;	Environmental Information Processing	Membrane transport	Environmental Information Processing	Membrane transport	0	0	0	0	0	0	1	0	1	1	1	1	0	0	0	0
K02066	mlaE, linK; phospholipid/cholesterol/gamma-HCH transport system permease protein:	A09130 Environmental Information Processing|B 09131 Membrane transport|C 02010 ABC transporters [PATH:ko02010];A09180 Brite Hierarchies|B 09183 Protein families: signaling and cellular processes|C 02000 Transporters [BR:ko02000];;;;;;;;;;;;;	Environmental Information Processing	Membrane transport	Environmental Information Processing	Membrane transport	1	1	0	1	0	0	1	1	0	1	0	1	1	0	0	0
K11085	msbA; ATP-binding cassette, subfamily B, bacterial MsbA [EC:7.5.2.6]:	A09130 Environmental Information Processing|B 09131 Membrane transport|C 02010 ABC transporters [PATH:ko02010];A09180 Brite Hierarchies|B 09183 Protein families: signaling and cellular processes|C 02000 Transporters [BR:ko02000];;;;;;;;;;;;;	Environmental Information Processing	Membrane transport	Environmental Information Processing	Membrane transport	0	0	0	0	0	0	1	1	1	1	1	1	1	1	1	1
K10019	occM, nocM; octopine/nopaline transport system permease protein:	A09130 Environmental Information Processing|B 09131 Membrane transport|C 02010 ABC transporters [PATH:ko02010];A09180 Brite Hierarchies|B 09183 Protein families: signaling and cellular processes|C 02000 Transporters [BR:ko02000];;;;;;;;;;;;;	Environmental Information Processing	Membrane transport	Environmental Information Processing	Membrane transport	0	0	0	0	0	0	1	1	0	0	0	0	0	0	0	0
K11606	sitD; manganese/iron transport system permease protein:	A09130 Environmental Information Processing|B 09131 Membrane transport|C 02010 ABC transporters [PATH:ko02010];A09180 Brite Hierarchies|B 09183 Protein families: signaling and cellular processes|C 02000 Transporters [BR:ko02000];;;;;;;;;;;;;	Environmental Information Processing	Membrane transport	Environmental Information Processing	Membrane transport	0	0	0	0	0	0	1	0	1	1	1	1	0	0	0	0
K07091	lptF; lipopolysaccharide export system permease protein:	A09130 Environmental Information Processing|B 09131 Membrane transport|C 02010 ABC transporters [PATH:ko02010];A09180 Brite Hierarchies|B 09183 Protein families: signaling and cellular processes|C 02000 Transporters [BR:ko02000];;;;;;;;;;;;;	Environmental Information Processing	Membrane transport	Environmental Information Processing	Membrane transport	1	1	0	1	0	1	1	1	1	1	1	1	1	1	1	1
K12372	dppF; dipeptide transport system ATP-binding protein:	A09130 Environmental Information Processing|B 09131 Membrane transport|C 02010 ABC transporters [PATH:ko02010];A09180 Brite Hierarchies|B 09183 Protein families: signaling and cellular processes|C 02000 Transporters [BR:ko02000];;;;;;;;;;;;;	Environmental Information Processing	Membrane transport	Environmental Information Processing	Membrane transport	1	1	0	1	0	0	1	1	0	0	0	0	0	0	0	0
K02037	pstC; phosphate transport system permease protein:	A09130 Environmental Information Processing|B 09131 Membrane transport|C 02010 ABC transporters [PATH:ko02010];A09180 Brite Hierarchies|B 09183 Protein families: signaling and cellular processes|C 02000 Transporters [BR:ko02000];;;;;;;;;;;;;	Environmental Information Processing	Membrane transport	Environmental Information Processing	Membrane transport	1	1	1	1	0	1	1	1	1	1	1	1	1	1	1	1
K24821	atm1, pexA; ATP-binding cassette, subfamily B, heavy metal transporter:	A09130 Environmental Information Processing|B 09131 Membrane transport|C 02010 ABC transporters [PATH:ko02010];A09180 Brite Hierarchies|B 09183 Protein families: signaling and cellular processes|C 02000 Transporters [BR:ko02000];;;;;;;;;;;;;	Environmental Information Processing	Membrane transport	Environmental Information Processing	Membrane transport	0	0	0	0	0	0	1	1	1	1	1	1	1	1	1	1
K16783	bioN; biotin transport system permease protein:	A09130 Environmental Information Processing|B 09131 Membrane transport|C 02010 ABC transporters [PATH:ko02010];A09180 Brite Hierarchies|B 09183 Protein families: signaling and cellular processes|C 02000 Transporters [BR:ko02000];;;;;;;;;;;;;	Environmental Information Processing	Membrane transport	Environmental Information Processing	Membrane transport	1	1	0	1	0	0	1	0	1	1	0	0	1	1	1	1
K10111	malK, mtlK, thuK; multiple sugar transport system ATP-binding protein [EC:7.5.2.-]:	A09130 Environmental Information Processing|B 09131 Membrane transport|C 02010 ABC transporters [PATH:ko02010];A09180 Brite Hierarchies|B 09183 Protein families: signaling and cellular processes|C 02000 Transporters [BR:ko02000];;;;;;;;;;;;;	Environmental Information Processing	Membrane transport	Environmental Information Processing	Membrane transport	0	0	0	0	0	0	0	0	0	1	0	0	0	0	0	0
K06861	lptB; lipopolysaccharide export system ATP-binding protein [EC:7.5.2.5]:	A09130 Environmental Information Processing|B 09131 Membrane transport|C 02010 ABC transporters [PATH:ko02010];A09180 Brite Hierarchies|B 09183 Protein families: signaling and cellular processes|C 02000 Transporters [BR:ko02000];;;;;;;;;;;;;	Environmental Information Processing	Membrane transport	Environmental Information Processing	Membrane transport	1	1	1	1	0	1	1	1	1	1	1	1	1	1	1	1
K02195	ccmC; heme exporter protein C:	A09130 Environmental Information Processing|B 09131 Membrane transport|C 02010 ABC transporters [PATH:ko02010];A09180 Brite Hierarchies|B 09183 Protein families: signaling and cellular processes|C 02000 Transporters [BR:ko02000];;;;;;;;;;;;;	Environmental Information Processing	Membrane transport	Environmental Information Processing	Membrane transport	1	1	1	1	0	0	1	1	1	1	1	1	1	1	1	1
K05816	ugpC; sn-glycerol 3-phosphate transport system ATP-binding protein [EC:7.6.2.10]:	A09130 Environmental Information Processing|B 09131 Membrane transport|C 02010 ABC transporters [PATH:ko02010];A09180 Brite Hierarchies|B 09183 Protein families: signaling and cellular processes|C 02000 Transporters [BR:ko02000];;;;;;;;;;;;;	Environmental Information Processing	Membrane transport	Environmental Information Processing	Membrane transport	1	1	0	0	0	0	0	0	0	0	0	0	0	0	0	0
K02073	metQ; D-methionine transport system substrate-binding protein:	A09130 Environmental Information Processing|B 09131 Membrane transport|C 02010 ABC transporters [PATH:ko02010];A09180 Brite Hierarchies|B 09183 Protein families: signaling and cellular processes|C 02000 Transporters [BR:ko02000];;;;;;;;;;;;;	Environmental Information Processing	Membrane transport	Environmental Information Processing	Membrane transport	1	1	0	1	0	0	1	1	1	1	1	0	0	0	0	0
K02017	modC; molybdate transport system ATP-binding protein [EC:7.3.2.5]:	A09130 Environmental Information Processing|B 09131 Membrane transport|C 02010 ABC transporters [PATH:ko02010];A09180 Brite Hierarchies|B 09183 Protein families: signaling and cellular processes|C 02000 Transporters [BR:ko02000];;;;;;;;;;;;;	Environmental Information Processing	Membrane transport	Environmental Information Processing	Membrane transport	1	1	0	1	0	0	1	0	0	0	0	0	0	0	0	0
K13896	yejF; microcin C transport system ATP-binding protein:	A09130 Environmental Information Processing|B 09131 Membrane transport|C 02010 ABC transporters [PATH:ko02010];A09180 Brite Hierarchies|B 09183 Protein families: signaling and cellular processes|C 02000 Transporters [BR:ko02000];;;;;;;;;;;;;	Environmental Information Processing	Membrane transport	Environmental Information Processing	Membrane transport	0	0	0	0	0	0	1	1	0	0	0	0	0	0	0	0
K10022	aotJ; arginine/ornithine transport system substrate-binding protein:	A09130 Environmental Information Processing|B 09131 Membrane transport|C 02010 ABC transporters [PATH:ko02010];A09180 Brite Hierarchies|B 09183 Protein families: signaling and cellular processes|C 02000 Transporters [BR:ko02000];;;;;;;;;;;;;	Environmental Information Processing	Membrane transport	Environmental Information Processing	Membrane transport	0	0	0	0	0	0	0	1	0	0	0	0	0	0	0	0
K05814	ugpA; sn-glycerol 3-phosphate transport system permease protein:	A09130 Environmental Information Processing|B 09131 Membrane transport|C 02010 ABC transporters [PATH:ko02010];A09180 Brite Hierarchies|B 09183 Protein families: signaling and cellular processes|C 02000 Transporters [BR:ko02000];;;;;;;;;;;;;	Environmental Information Processing	Membrane transport	Environmental Information Processing	Membrane transport	1	1	0	0	0	0	0	0	0	0	0	0	0	0	0	0
K02071	metN; D-methionine transport system ATP-binding protein:	A09130 Environmental Information Processing|B 09131 Membrane transport|C 02010 ABC transporters [PATH:ko02010];A09180 Brite Hierarchies|B 09183 Protein families: signaling and cellular processes|C 02000 Transporters [BR:ko02000];;;;;;;;;;;;;	Environmental Information Processing	Membrane transport	Environmental Information Processing	Membrane transport	1	1	0	1	0	0	1	1	1	1	1	0	0	0	0	0
K09817	znuC; zinc transport system ATP-binding protein [EC:7.2.2.20]:	A09130 Environmental Information Processing|B 09131 Membrane transport|C 02010 ABC transporters [PATH:ko02010];A09180 Brite Hierarchies|B 09183 Protein families: signaling and cellular processes|C 02000 Transporters [BR:ko02000];;;;;;;;;;;;;	Environmental Information Processing	Membrane transport	Environmental Information Processing	Membrane transport	1	1	0	1	0	0	1	1	1	0	1	1	1	1	1	1
K11720	lptG; lipopolysaccharide export system permease protein:	A09130 Environmental Information Processing|B 09131 Membrane transport|C 02010 ABC transporters [PATH:ko02010];A09180 Brite Hierarchies|B 09183 Protein families: signaling and cellular processes|C 02000 Transporters [BR:ko02000];;;;;;;;;;;;;	Environmental Information Processing	Membrane transport	Environmental Information Processing	Membrane transport	1	1	0	1	0	1	1	1	1	1	1	1	1	1	1	1
K13894	yejB; microcin C transport system permease protein:	A09130 Environmental Information Processing|B 09131 Membrane transport|C 02010 ABC transporters [PATH:ko02010];A09180 Brite Hierarchies|B 09183 Protein families: signaling and cellular processes|C 02000 Transporters [BR:ko02000];;;;;;;;;;;;;	Environmental Information Processing	Membrane transport	Environmental Information Processing	Membrane transport	1	1	0	1	0	0	1	1	0	0	0	0	0	0	0	0
K02072	metI; D-methionine transport system permease protein:	A09130 Environmental Information Processing|B 09131 Membrane transport|C 02010 ABC transporters [PATH:ko02010];A09180 Brite Hierarchies|B 09183 Protein families: signaling and cellular processes|C 02000 Transporters [BR:ko02000];;;;;;;;;;;;;	Environmental Information Processing	Membrane transport	Environmental Information Processing	Membrane transport	1	1	0	1	0	0	1	1	1	1	1	0	0	0	0	0
K02196	ccmD; heme exporter protein D:	A09130 Environmental Information Processing|B 09131 Membrane transport|C 02010 ABC transporters [PATH:ko02010];A09180 Brite Hierarchies|B 09183 Protein families: signaling and cellular processes|C 02000 Transporters [BR:ko02000];;;;;;;;;;;;;	Environmental Information Processing	Membrane transport	Environmental Information Processing	Membrane transport	1	1	0	1	0	0	1	0	0	0	0	0	0	0	0	0
K10021	occP, nocP; octopine/nopaline transport system ATP-binding protein [EC:7.4.2.1]:	A09130 Environmental Information Processing|B 09131 Membrane transport|C 02010 ABC transporters [PATH:ko02010];A09180 Brite Hierarchies|B 09183 Protein families: signaling and cellular processes|C 02000 Transporters [BR:ko02000];;;;;;;;;;;;;	Environmental Information Processing	Membrane transport	Environmental Information Processing	Membrane transport	0	0	0	0	0	0	1	0	0	0	0	0	0	0	0	0
K02006	cbiO; cobalt/nickel transport system ATP-binding protein:	A09130 Environmental Information Processing|B 09131 Membrane transport|C 02010 ABC transporters [PATH:ko02010];A09180 Brite Hierarchies|B 09183 Protein families: signaling and cellular processes|C 02000 Transporters [BR:ko02000];;;;;;;;;;;;;	Environmental Information Processing	Membrane transport	Environmental Information Processing	Membrane transport	1	1	0	1	0	0	0	0	0	0	0	0	0	0	0	0
K02067	mlaD, linM; phospholipid/cholesterol/gamma-HCH transport system substrate-binding protein:	A09130 Environmental Information Processing|B 09131 Membrane transport|C 02010 ABC transporters [PATH:ko02010];A09180 Brite Hierarchies|B 09183 Protein families: signaling and cellular processes|C 02000 Transporters [BR:ko02000];;;;;;;;;;;;;	Environmental Information Processing	Membrane transport	Environmental Information Processing	Membrane transport	1	1	0	1	0	0	1	1	0	1	0	1	1	0	0	0
K02194	ccmB; heme exporter protein B:	A09130 Environmental Information Processing|B 09131 Membrane transport|C 02010 ABC transporters [PATH:ko02010];A09180 Brite Hierarchies|B 09183 Protein families: signaling and cellular processes|C 02000 Transporters [BR:ko02000];;;;;;;;;;;;;	Environmental Information Processing	Membrane transport	Environmental Information Processing	Membrane transport	1	1	1	0	0	0	1	1	1	0	1	1	1	1	1	1
K09972	aapP, bztD; general L-amino acid transport system ATP-binding protein [EC:7.4.2.1]:	A09130 Environmental Information Processing|B 09131 Membrane transport|C 02010 ABC transporters [PATH:ko02010];A09180 Brite Hierarchies|B 09183 Protein families: signaling and cellular processes|C 02000 Transporters [BR:ko02000];;;;;;;;;;;;;	Environmental Information Processing	Membrane transport	Environmental Information Processing	Membrane transport	0	0	0	0	0	0	0	0	0	1	0	0	1	1	1	1
K02020	modA; molybdate transport system substrate-binding protein:	A09130 Environmental Information Processing|B 09131 Membrane transport|C 02010 ABC transporters [PATH:ko02010];A09180 Brite Hierarchies|B 09183 Protein families: signaling and cellular processes|C 02000 Transporters [BR:ko02000];;;;;;;;;;;;;	Environmental Information Processing	Membrane transport	Environmental Information Processing	Membrane transport	1	1	0	0	0	0	1	0	0	0	0	0	0	0	0	0
K10020	occQ, nocQ; octopine/nopaline transport system permease protein:	A09130 Environmental Information Processing|B 09131 Membrane transport|C 02010 ABC transporters [PATH:ko02010];A09180 Brite Hierarchies|B 09183 Protein families: signaling and cellular processes|C 02000 Transporters [BR:ko02000];;;;;;;;;;;;;	Environmental Information Processing	Membrane transport	Environmental Information Processing	Membrane transport	1	0	0	1	0	0	1	1	0	0	0	0	0	0	0	0
K11607	sitB; manganese/iron transport system ATP-binding protein:	A09130 Environmental Information Processing|B 09131 Membrane transport|C 02010 ABC transporters [PATH:ko02010];A09180 Brite Hierarchies|B 09183 Protein families: signaling and cellular processes|C 02000 Transporters [BR:ko02000];;;;;;;;;;;;;	Environmental Information Processing	Membrane transport	Environmental Information Processing	Membrane transport	1	1	0	1	0	0	1	0	1	1	1	1	0	0	0	0
K09808	lolC_E; lipoprotein-releasing system permease protein:	A09130 Environmental Information Processing|B 09131 Membrane transport|C 02010 ABC transporters [PATH:ko02010];A09180 Brite Hierarchies|B 09183 Protein families: signaling and cellular processes|C 02000 Transporters [BR:ko02000];;;;;;;;;;;;;	Environmental Information Processing	Membrane transport	Environmental Information Processing	Membrane transport	1	1	1	1	0	1	1	1	1	1	1	1	1	1	1	1
K12370	dppC; dipeptide transport system permease protein:	A09130 Environmental Information Processing|B 09131 Membrane transport|C 02010 ABC transporters [PATH:ko02010];A09180 Brite Hierarchies|B 09183 Protein families: signaling and cellular processes|C 02000 Transporters [BR:ko02000];;;;;;;;;;;;;	Environmental Information Processing	Membrane transport	Environmental Information Processing	Membrane transport	0	0	0	0	0	0	1	1	0	0	0	0	0	0	0	0
K13895	yejE; microcin C transport system permease protein:	A09130 Environmental Information Processing|B 09131 Membrane transport|C 02010 ABC transporters [PATH:ko02010];A09180 Brite Hierarchies|B 09183 Protein families: signaling and cellular processes|C 02000 Transporters [BR:ko02000];;;;;;;;;;;;;	Environmental Information Processing	Membrane transport	Environmental Information Processing	Membrane transport	1	1	0	1	0	0	1	1	0	0	0	0	0	0	0	0
K09810	lolD; lipoprotein-releasing system ATP-binding protein [EC:7.6.2.-]:	A09130 Environmental Information Processing|B 09131 Membrane transport|C 02010 ABC transporters [PATH:ko02010];A09180 Brite Hierarchies|B 09183 Protein families: signaling and cellular processes|C 02000 Transporters [BR:ko02000];;;;;;;;;;;;;	Environmental Information Processing	Membrane transport	Environmental Information Processing	Membrane transport	1	1	1	1	0	1	1	1	1	1	1	1	1	1	1	1
K10237	thuF, sugA; trehalose/maltose transport system permease protein:	A09130 Environmental Information Processing|B 09131 Membrane transport|C 02010 ABC transporters [PATH:ko02010];A09180 Brite Hierarchies|B 09183 Protein families: signaling and cellular processes|C 02000 Transporters [BR:ko02000];;;;;;;;;;;;;	Environmental Information Processing	Membrane transport	Environmental Information Processing	Membrane transport	0	0	0	0	0	0	0	0	0	1	0	0	0	0	0	0
K12371	dppD; dipeptide transport system ATP-binding protein:	A09130 Environmental Information Processing|B 09131 Membrane transport|C 02010 ABC transporters [PATH:ko02010];A09180 Brite Hierarchies|B 09183 Protein families: signaling and cellular processes|C 02000 Transporters [BR:ko02000];;;;;;;;;;;;;	Environmental Information Processing	Membrane transport	Environmental Information Processing	Membrane transport	1	1	0	1	0	0	1	1	0	0	0	0	0	0	0	0
K02011	afuB, fbpB; iron(III) transport system permease protein:	A09130 Environmental Information Processing|B 09131 Membrane transport|C 02010 ABC transporters [PATH:ko02010];A09180 Brite Hierarchies|B 09183 Protein families: signaling and cellular processes|C 02000 Transporters [BR:ko02000];;;;;;;;;;;;;	Environmental Information Processing	Membrane transport	Environmental Information Processing	Membrane transport	1	1	0	0	0	0	0	0	0	0	0	0	1	1	1	0
K05815	ugpE; sn-glycerol 3-phosphate transport system permease protein:	A09130 Environmental Information Processing|B 09131 Membrane transport|C 02010 ABC transporters [PATH:ko02010];A09180 Brite Hierarchies|B 09183 Protein families: signaling and cellular processes|C 02000 Transporters [BR:ko02000];;;;;;;;;;;;;	Environmental Information Processing	Membrane transport	Environmental Information Processing	Membrane transport	1	1	0	0	0	0	0	0	0	0	0	0	0	0	0	0
K12541	lapB; ATP-binding cassette, subfamily C, bacterial LapB:	A09130 Environmental Information Processing|B 09131 Membrane transport|C 02010 ABC transporters [PATH:ko02010];A09180 Brite Hierarchies|B 09183 Protein families: signaling and cellular processes|C 02000 Transporters [BR:ko02000];A09180 Brite Hierarchies|B 09183 Protein families: signaling and cellular processes|C 02044 Secretion system [BR:ko02044];;;;;;;;;;;;	Environmental Information Processing	Membrane transport	Environmental Information Processing	Membrane transport	0	0	0	0	0	0	1	0	0	0	0	0	0	0	0	0
K02806	ptsN; nitrogen PTS system EIIA component [EC:2.7.1.-]:	A09130 Environmental Information Processing|B 09131 Membrane transport|C 02060 Phosphotransferase system (PTS) [PATH:ko02060];A09180 Brite Hierarchies|B 09183 Protein families: signaling and cellular processes|C 02000 Transporters [BR:ko02000];;;;;;;;;;;;;	Environmental Information Processing	Membrane transport	Environmental Information Processing	Membrane transport	1	1	0	1	0	0	1	1	0	1	1	1	0	2	2	0
K23993	fruB; multiphosphoryl transfer protein [EC:2.7.3.9 2.7.1.202]:	A09130 Environmental Information Processing|B 09131 Membrane transport|C 02060 Phosphotransferase system (PTS) [PATH:ko02060];A09180 Brite Hierarchies|B 09183 Protein families: signaling and cellular processes|C 02000 Transporters [BR:ko02000];;;;;;;;;;;;;	Environmental Information Processing	Membrane transport	Environmental Information Processing	Membrane transport	0	0	0	0	0	0	1	1	0	0	0	1	0	0	0	0
K08483	ptsI; phosphoenolpyruvate-protein phosphotransferase (PTS system enzyme I) [EC:2.7.3.9]:	A09130 Environmental Information Processing|B 09131 Membrane transport|C 02060 Phosphotransferase system (PTS) [PATH:ko02060];A09180 Brite Hierarchies|B 09183 Protein families: signaling and cellular processes|C 02000 Transporters [BR:ko02000];;;;;;;;;;;;;	Environmental Information Processing	Membrane transport	Environmental Information Processing	Membrane transport	1	1	0	1	0	0	0	0	0	0	0	0	0	0	0	0
K02784	ptsH; phosphocarrier protein HPr:	A09130 Environmental Information Processing|B 09131 Membrane transport|C 02060 Phosphotransferase system (PTS) [PATH:ko02060];A09180 Brite Hierarchies|B 09183 Protein families: signaling and cellular processes|C 02000 Transporters [BR:ko02000];;;;;;;;;;;;;	Environmental Information Processing	Membrane transport	Environmental Information Processing	Membrane transport	0	0	0	0	0	0	1	1	0	1	1	1	1	1	1	1
K08484	ptsP; phosphotransferase system, enzyme I, PtsP [EC:2.7.3.9]:	A09130 Environmental Information Processing|B 09131 Membrane transport|C 02060 Phosphotransferase system (PTS) [PATH:ko02060];A09180 Brite Hierarchies|B 09183 Protein families: signaling and cellular processes|C 02000 Transporters [BR:ko02000];;;;;;;;;;;;;	Environmental Information Processing	Membrane transport	Environmental Information Processing	Membrane transport	0	0	0	0	0	0	1	1	0	1	1	1	1	1	1	1
K12340	tolC, bepC, cyaE, raxC, sapF, rsaF, hasF; outer membrane protein:	A09130 Environmental Information Processing|B 09131 Membrane transport|C 03070 Bacterial secretion system [PATH:ko03070];A09130 Environmental Information Processing|B 09132 Signal transduction|C 02020 Two-component system [PATH:ko02020];A09150 Organismal Systems|B 09159 Environmental adaptation|C 04626 Plant-pathogen interaction [PATH:ko04626];A09160 Human Diseases|B 09171 Infectious disease: bac…	Environmental Information Processing	Membrane transport	Environmental Information Processing	Membrane transport	2	1	0	1	0	0	1	1	1	0	1	1	1	1	1	1
K11903	hcp; type VI secretion system secreted protein Hcp:	A09130 Environmental Information Processing|B 09131 Membrane transport|C 03070 Bacterial secretion system [PATH:ko03070];A09140 Cellular Processes|B 09145 Cellular community - prokaryotes|C 02025 Biofilm formation - Pseudomonas aeruginosa [PATH:ko02025];A09180 Brite Hierarchies|B 09183 Protein families: signaling and cellular processes|C 02044 Secretion system [BR:ko02044];;;;;;;;;;;;	Environmental Information Processing	Membrane transport	Environmental Information Processing	Membrane transport	1	2	0	0	0	0	0	0	0	0	0	0	0	0	0	0
K11891	impL, vasK, icmF; type VI secretion system protein ImpL:	A09130 Environmental Information Processing|B 09131 Membrane transport|C 03070 Bacterial secretion system [PATH:ko03070];A09140 Cellular Processes|B 09145 Cellular community - prokaryotes|C 02025 Biofilm formation - Pseudomonas aeruginosa [PATH:ko02025];A09180 Brite Hierarchies|B 09183 Protein families: signaling and cellular processes|C 02044 Secretion system [BR:ko02044];;;;;;;;;;;;	Environmental Information Processing	Membrane transport	Environmental Information Processing	Membrane transport	0	2	0	0	0	0	0	0	0	0	0	0	0	0	0	0
K11907	vasG, clpV; type VI secretion system protein VasG:	A09130 Environmental Information Processing|B 09131 Membrane transport|C 03070 Bacterial secretion system [PATH:ko03070];A09140 Cellular Processes|B 09145 Cellular community - prokaryotes|C 02025 Biofilm formation - Pseudomonas aeruginosa [PATH:ko02025];A09180 Brite Hierarchies|B 09183 Protein families: signaling and cellular processes|C 02044 Secretion system [BR:ko02044];;;;;;;;;;;;	Environmental Information Processing	Membrane transport	Environmental Information Processing	Membrane transport	0	1	0	0	0	0	0	0	0	0	0	0	0	0	0	0
K03196	virB11, lvhB11; type IV secretion system protein VirB11 [EC:7.4.2.8]:	A09130 Environmental Information Processing|B 09131 Membrane transport|C 03070 Bacterial secretion system [PATH:ko03070];A09160 Human Diseases|B 09171 Infectious disease: bacterial|C 05120 Epithelial cell signaling in Helicobacter pylori infection [PATH:ko05120];A09180 Brite Hierarchies|B 09183 Protein families: signaling and cellular processes|C 02044 Secretion system [BR:ko02044];;;;;;;;;;;;	Environmental Information Processing	Membrane transport	Environmental Information Processing	Membrane transport	1	0	0	0	0	0	0	0	0	0	0	0	0	0	0	0
K03197	virB2, lvhB2; type IV secretion system protein VirB2:	A09130 Environmental Information Processing|B 09131 Membrane transport|C 03070 Bacterial secretion system [PATH:ko03070];A09160 Human Diseases|B 09171 Infectious disease: bacterial|C 05134 Legionellosis [PATH:ko05134];A09180 Brite Hierarchies|B 09183 Protein families: signaling and cellular processes|C 02044 Secretion system [BR:ko02044];;;;;;;;;;;;	Environmental Information Processing	Membrane transport	Environmental Information Processing	Membrane transport	1	0	0	0	0	0	0	0	0	0	0	0	0	0	0	0
K11904	vgrG; type VI secretion system secreted protein VgrG:	A09130 Environmental Information Processing|B 09131 Membrane transport|C 03070 Bacterial secretion system [PATH:ko03070];A09180 Brite Hierarchies|B 09183 Protein families: signaling and cellular processes|C 02044 Secretion system [BR:ko02044];;;;;;;;;;;;;	Environmental Information Processing	Membrane transport	Environmental Information Processing	Membrane transport	2	1	0	5	0	0	0	0	0	0	0	0	0	0	0	0
K03199	virB4, lvhB4; type IV secretion system protein VirB4 [EC:7.4.2.8]:	A09130 Environmental Information Processing|B 09131 Membrane transport|C 03070 Bacterial secretion system [PATH:ko03070];A09180 Brite Hierarchies|B 09183 Protein families: signaling and cellular processes|C 02044 Secretion system [BR:ko02044];;;;;;;;;;;;;	Environmental Information Processing	Membrane transport	Environmental Information Processing	Membrane transport	2	0	0	0	0	0	0	0	0	0	0	0	0	0	0	0
K03200	virB5, lvhB5; type IV secretion system protein VirB5:	A09130 Environmental Information Processing|B 09131 Membrane transport|C 03070 Bacterial secretion system [PATH:ko03070];A09180 Brite Hierarchies|B 09183 Protein families: signaling and cellular processes|C 02044 Secretion system [BR:ko02044];;;;;;;;;;;;;	Environmental Information Processing	Membrane transport	Environmental Information Processing	Membrane transport	1	0	0	0	0	0	0	0	0	0	0	1	0	0	0	0
K11906	vasD, lip; type VI secretion system protein VasD:	A09130 Environmental Information Processing|B 09131 Membrane transport|C 03070 Bacterial secretion system [PATH:ko03070];A09180 Brite Hierarchies|B 09183 Protein families: signaling and cellular processes|C 02044 Secretion system [BR:ko02044];;;;;;;;;;;;;	Environmental Information Processing	Membrane transport	Environmental Information Processing	Membrane transport	0	1	0	0	0	0	0	0	0	0	0	0	0	0	0	0
K03203	virB8, lvhB8; type IV secretion system protein VirB8:	A09130 Environmental Information Processing|B 09131 Membrane transport|C 03070 Bacterial secretion system [PATH:ko03070];A09180 Brite Hierarchies|B 09183 Protein families: signaling and cellular processes|C 02044 Secretion system [BR:ko02044];;;;;;;;;;;;;	Environmental Information Processing	Membrane transport	Environmental Information Processing	Membrane transport	1	0	0	0	0	0	0	0	0	0	0	0	0	0	0	0
K03201	virB6, lvhB6; type IV secretion system protein VirB6:	A09130 Environmental Information Processing|B 09131 Membrane transport|C 03070 Bacterial secretion system [PATH:ko03070];A09180 Brite Hierarchies|B 09183 Protein families: signaling and cellular processes|C 02044 Secretion system [BR:ko02044];;;;;;;;;;;;;	Environmental Information Processing	Membrane transport	Environmental Information Processing	Membrane transport	1	0	0	0	0	0	0	0	0	0	0	0	0	0	0	0
K11892	impK, ompA, vasF, dotU; type VI secretion system protein ImpK:	A09130 Environmental Information Processing|B 09131 Membrane transport|C 03070 Bacterial secretion system [PATH:ko03070];A09180 Brite Hierarchies|B 09183 Protein families: signaling and cellular processes|C 02044 Secretion system [BR:ko02044];;;;;;;;;;;;;	Environmental Information Processing	Membrane transport	Environmental Information Processing	Membrane transport	0	1	0	0	0	0	0	0	0	0	0	0	0	0	0	0
K03204	virB9, lvhB9; type IV secretion system protein VirB9:	A09130 Environmental Information Processing|B 09131 Membrane transport|C 03070 Bacterial secretion system [PATH:ko03070];A09180 Brite Hierarchies|B 09183 Protein families: signaling and cellular processes|C 02044 Secretion system [BR:ko02044];;;;;;;;;;;;;	Environmental Information Processing	Membrane transport	Environmental Information Processing	Membrane transport	1	0	0	0	0	0	0	0	0	0	1	0	0	0	0	0
K03195	virB10, lvhB10; type IV secretion system protein VirB10:	A09130 Environmental Information Processing|B 09131 Membrane transport|C 03070 Bacterial secretion system [PATH:ko03070];A09180 Brite Hierarchies|B 09183 Protein families: signaling and cellular processes|C 02044 Secretion system [BR:ko02044];;;;;;;;;;;;;	Environmental Information Processing	Membrane transport	Environmental Information Processing	Membrane transport	1	0	0	0	0	0	0	0	0	0	1	0	0	0	0	0
K03198	virB3, lvhB3; type IV secretion system protein VirB3:	A09130 Environmental Information Processing|B 09131 Membrane transport|C 03070 Bacterial secretion system [PATH:ko03070];A09180 Brite Hierarchies|B 09183 Protein families: signaling and cellular processes|C 02044 Secretion system [BR:ko02044];;;;;;;;;;;;;	Environmental Information Processing	Membrane transport	Environmental Information Processing	Membrane transport	1	0	0	0	0	0	0	0	0	0	0	0	0	0	0	0
K03205	virD4, lvhD4; type IV secretion system protein VirD4 [EC:7.4.2.8]:	A09130 Environmental Information Processing|B 09131 Membrane transport|C 03070 Bacterial secretion system [PATH:ko03070];A09180 Brite Hierarchies|B 09183 Protein families: signaling and cellular processes|C 02044 Secretion system [BR:ko02044];;;;;;;;;;;;;	Environmental Information Processing	Membrane transport	Environmental Information Processing	Membrane transport	1	0	0	0	0	0	0	0	0	0	0	0	0	0	0	0
K03194	virB1; type IV secretion system protein VirB1:	A09130 Environmental Information Processing|B 09131 Membrane transport|C 03070 Bacterial secretion system [PATH:ko03070];A09180 Brite Hierarchies|B 09183 Protein families: signaling and cellular processes|C 02044 Secretion system [BR:ko02044];;;;;;;;;;;;;	Environmental Information Processing	Membrane transport	Environmental Information Processing	Membrane transport	1	0	0	0	0	0	0	0	0	0	0	0	0	0	0	0
K00936	pdtaS; two-component system, sensor histidine kinase PdtaS [EC:2.7.13.3]:	A09180 Brite Hierarchies|B 09181 Protein families: metabolism|C 01001 Protein kinases [BR:ko01001];A09180 Brite Hierarchies|B 09183 Protein families: signaling and cellular processes|C 02022 Two-component system [BR:ko02022];;;;;;;;;;;;;	Environmental Information Processing	Signal transduction	Environmental Information Processing	Signal transduction	1	0	0	0	0	0	0	0	0	0	0	0	0	0	0	0
K00990	glnD; [protein-PII] uridylyltransferase [EC:2.7.7.59]:	A09130 Environmental Information Processing|B 09132 Signal transduction|C 02020 Two-component system [PATH:ko02020];;;;;;;;;;;;;;	Environmental Information Processing	Signal transduction	Environmental Information Processing	Signal transduction	1	1	0	3	0	0	1	0	0	0	0	1	0	0	0	0
K01910	citC; [citrate (pro-3S)-lyase] ligase [EC:6.2.1.22]:	A09130 Environmental Information Processing|B 09132 Signal transduction|C 02020 Two-component system [PATH:ko02020];;;;;;;;;;;;;;	Environmental Information Processing	Signal transduction	Environmental Information Processing	Signal transduction	0	0	0	0	0	0	0	1	0	0	0	0	0	0	0	0
K01646	citD; citrate lyase subunit gamma (acyl carrier protein):	A09130 Environmental Information Processing|B 09132 Signal transduction|C 02020 Two-component system [PATH:ko02020];;;;;;;;;;;;;;	Environmental Information Processing	Signal transduction	Environmental Information Processing	Signal transduction	0	0	0	0	0	0	0	1	0	0	0	0	0	0	0	0
K01644	citE; citrate lyase subunit beta / citryl-CoA lyase [EC:4.1.3.34]:	A09130 Environmental Information Processing|B 09132 Signal transduction|C 02020 Two-component system [PATH:ko02020];;;;;;;;;;;;;;	Environmental Information Processing	Signal transduction	Environmental Information Processing	Signal transduction	1	1	0	1	0	0	0	1	0	0	0	0	0	0	0	0
K04751	glnB; nitrogen regulatory protein P-II 1:	A09130 Environmental Information Processing|B 09132 Signal transduction|C 02020 Two-component system [PATH:ko02020];;;;;;;;;;;;;;	Environmental Information Processing	Signal transduction	Environmental Information Processing	Signal transduction	1	1	0	1	0	0	1	0	0	0	0	1	1	0	0	1
K01643	citF; citrate lyase subunit alpha / citrate CoA-transferase [EC:2.8.3.10]:	A09130 Environmental Information Processing|B 09132 Signal transduction|C 02020 Two-component system [PATH:ko02020];;;;;;;;;;;;;;	Environmental Information Processing	Signal transduction	Environmental Information Processing	Signal transduction	0	0	0	0	0	0	0	1	0	0	0	0	0	0	0	0
K05966	citG; triphosphoribosyl-dephospho-CoA synthase [EC:2.4.2.52]:	A09130 Environmental Information Processing|B 09132 Signal transduction|C 02020 Two-component system [PATH:ko02020];;;;;;;;;;;;;;	Environmental Information Processing	Signal transduction	Environmental Information Processing	Signal transduction	0	0	0	0	0	0	0	1	0	0	0	0	0	0	0	0
K05964	citX; holo-ACP synthase [EC:2.7.7.61]:	A09130 Environmental Information Processing|B 09132 Signal transduction|C 02020 Two-component system [PATH:ko02020];;;;;;;;;;;;;;	Environmental Information Processing	Signal transduction	Environmental Information Processing	Signal transduction	0	0	0	0	0	0	0	1	0	0	0	0	0	0	0	0
K00373	narJ, narW; nitrate reductase molybdenum cofactor assembly chaperone NarJ/NarW:	A09130 Environmental Information Processing|B 09132 Signal transduction|C 02020 Two-component system [PATH:ko02020];;;;;;;;;;;;;;	Environmental Information Processing	Signal transduction	Environmental Information Processing	Signal transduction	1	1	0	1	0	0	1	0	0	0	0	0	0	0	0	0
K13588	chpT; histidine phosphotransferase ChpT:	A09130 Environmental Information Processing|B 09132 Signal transduction|C 02020 Two-component system [PATH:ko02020];A09140 Cellular Processes|B 09143 Cell growth and death|C 04112 Cell cycle - Caulobacter [PATH:ko04112];;;;;;;;;;;;;	Environmental Information Processing	Signal transduction	Environmental Information Processing	Signal transduction	1	1	0	1	0	0	1	1	0	0	1	1	1	1	1	1
K07716	pleC; two-component system, cell cycle sensor histidine kinase PleC [EC:2.7.13.3]:	A09130 Environmental Information Processing|B 09132 Signal transduction|C 02020 Two-component system [PATH:ko02020];A09140 Cellular Processes|B 09143 Cell growth and death|C 04112 Cell cycle - Caulobacter [PATH:ko04112];A09180 Brite Hierarchies|B 09181 Protein families: metabolism|C 01001 Protein kinases [BR:ko01001];A09180 Brite Hierarchies|B 09183 Protein families: signaling and cellular proces…	Environmental Information Processing	Signal transduction	Environmental Information Processing	Signal transduction	1	2	0	2	0	0	1	1	0	0	1	1	0	0	0	0
K13587	cckA; two-component system, cell cycle sensor histidine kinase and response regulator CckA [EC:2.7.13.3]:	A09130 Environmental Information Processing|B 09132 Signal transduction|C 02020 Two-component system [PATH:ko02020];A09140 Cellular Processes|B 09143 Cell growth and death|C 04112 Cell cycle - Caulobacter [PATH:ko04112];A09180 Brite Hierarchies|B 09181 Protein families: metabolism|C 01001 Protein kinases [BR:ko01001];A09180 Brite Hierarchies|B 09183 Protein families: signaling and cellular proces…	Environmental Information Processing	Signal transduction	Environmental Information Processing	Signal transduction	1	1	0	1	0	0	1	1	0	0	1	1	1	1	1	1
K11443	divK; two-component system, cell cycle response regulator DivK:	A09130 Environmental Information Processing|B 09132 Signal transduction|C 02020 Two-component system [PATH:ko02020];A09140 Cellular Processes|B 09143 Cell growth and death|C 04112 Cell cycle - Caulobacter [PATH:ko04112];A09180 Brite Hierarchies|B 09183 Protein families: signaling and cellular processes|C 02022 Two-component system [BR:ko02022];;;;;;;;;;;;	Environmental Information Processing	Signal transduction	Environmental Information Processing	Signal transduction	1	1	0	1	0	0	1	1	0	0	1	1	0	0	0	0
K13589	cpdR; two-component system, cell cycle response regulator CpdR:	A09130 Environmental Information Processing|B 09132 Signal transduction|C 02020 Two-component system [PATH:ko02020];A09140 Cellular Processes|B 09143 Cell growth and death|C 04112 Cell cycle - Caulobacter [PATH:ko04112];A09180 Brite Hierarchies|B 09183 Protein families: signaling and cellular processes|C 02022 Two-component system [BR:ko02022];;;;;;;;;;;;	Environmental Information Processing	Signal transduction	Environmental Information Processing	Signal transduction	1	1	0	1	0	0	1	1	0	0	1	1	0	1	1	1
K13584	ctrA; two-component system, cell cycle response regulator CtrA:	A09130 Environmental Information Processing|B 09132 Signal transduction|C 02020 Two-component system [PATH:ko02020];A09140 Cellular Processes|B 09143 Cell growth and death|C 04112 Cell cycle - Caulobacter [PATH:ko04112];A09180 Brite Hierarchies|B 09183 Protein families: signaling and cellular processes|C 02022 Two-component system [BR:ko02022];;;;;;;;;;;;	Environmental Information Processing	Signal transduction	Environmental Information Processing	Signal transduction	0	0	0	0	0	0	1	1	0	0	1	1	1	1	1	1
K10912	luxO; two-component system, repressor protein LuxO:	A09130 Environmental Information Processing|B 09132 Signal transduction|C 02020 Two-component system [PATH:ko02020];A09140 Cellular Processes|B 09145 Cellular community - prokaryotes|C 02024 Quorum sensing [PATH:ko02024];A09140 Cellular Processes|B 09145 Cellular community - prokaryotes|C 05111 Biofilm formation - Vibrio cholerae [PATH:ko05111];A09180 Brite Hierarchies|B 09183 Protein families: s…	Environmental Information Processing	Signal transduction	Environmental Information Processing	Signal transduction	0	0	0	0	0	0	0	0	0	0	0	0	0	1	0	0
K07638	envZ; two-component system, OmpR family, osmolarity sensor histidine kinase EnvZ [EC:2.7.13.3]:	A09130 Environmental Information Processing|B 09132 Signal transduction|C 02020 Two-component system [PATH:ko02020];A09140 Cellular Processes|B 09145 Cellular community - prokaryotes|C 02026 Biofilm formation - Escherichia coli [PATH:ko02026];A09180 Brite Hierarchies|B 09181 Protein families: metabolism|C 01001 Protein kinases [BR:ko01001];A09180 Brite Hierarchies|B 09183 Protein families: signal…	Environmental Information Processing	Signal transduction	Environmental Information Processing	Signal transduction	1	1	0	1	0	0	1	1	1	1	1	1	1	0	0	0
K07659	ompR; two-component system, OmpR family, phosphate regulon response regulator OmpR:	A09130 Environmental Information Processing|B 09132 Signal transduction|C 02020 Two-component system [PATH:ko02020];A09140 Cellular Processes|B 09145 Cellular community - prokaryotes|C 02026 Biofilm formation - Escherichia coli [PATH:ko02026];A09180 Brite Hierarchies|B 09183 Protein families: signaling and cellular processes|C 02022 Two-component system [BR:ko02022];;;;;;;;;;;;	Environmental Information Processing	Signal transduction	Environmental Information Processing	Signal transduction	0	0	0	0	0	0	1	1	1	1	1	1	1	0	0	0
K07347	fimD, fimC, mrkC, htrE, cssD; outer membrane usher protein:	A09130 Environmental Information Processing|B 09132 Signal transduction|C 02020 Two-component system [PATH:ko02020];A09160 Human Diseases|B 09171 Infectious disease: bacterial|C 05133 Pertussis [PATH:ko05133];A09180 Brite Hierarchies|B 09183 Protein families: signaling and cellular processes|C 02000 Transporters [BR:ko02000];A09180 Brite Hierarchies|B 09183 Protein families: signaling and cellula…	Environmental Information Processing	Signal transduction	Environmental Information Processing	Signal transduction	1	3	0	1	0	0	1	1	0	0	0	0	0	0	0	0
K07637	phoQ; two-component system, OmpR family, sensor histidine kinase PhoQ [EC:2.7.13.3]:	A09130 Environmental Information Processing|B 09132 Signal transduction|C 02020 Two-component system [PATH:ko02020];A09160 Human Diseases|B 09175 Drug resistance: antimicrobial|C 01503 Cationic antimicrobial peptide (CAMP) resistance [PATH:ko01503];A09180 Brite Hierarchies|B 09181 Protein families: metabolism|C 01001 Protein kinases [BR:ko01001];A09180 Brite Hierarchies|B 09183 Protein families: …	Environmental Information Processing	Signal transduction	Environmental Information Processing	Signal transduction	1	1	0	0	0	0	0	0	0	0	0	0	0	0	0	0
K07708	glnL, ntrB; two-component system, NtrC family, nitrogen regulation sensor histidine kinase GlnL [EC:2.7.13.3]:	A09130 Environmental Information Processing|B 09132 Signal transduction|C 02020 Two-component system [PATH:ko02020];A09180 Brite Hierarchies|B 09181 Protein families: metabolism|C 01001 Protein kinases [BR:ko01001];A09180 Brite Hierarchies|B 09183 Protein families: signaling and cellular processes|C 02022 Two-component system [BR:ko02022];;;;;;;;;;;;	Environmental Information Processing	Signal transduction	Environmental Information Processing	Signal transduction	1	1	0	1	0	0	0	0	0	0	0	0	0	2	2	0
K13598	ntrY; two-component system, NtrC family, nitrogen regulation sensor histidine kinase NtrY [EC:2.7.13.3]:	A09130 Environmental Information Processing|B 09132 Signal transduction|C 02020 Two-component system [PATH:ko02020];A09180 Brite Hierarchies|B 09181 Protein families: metabolism|C 01001 Protein kinases [BR:ko01001];A09180 Brite Hierarchies|B 09183 Protein families: signaling and cellular processes|C 02022 Two-component system [BR:ko02022];;;;;;;;;;;;	Environmental Information Processing	Signal transduction	Environmental Information Processing	Signal transduction	1	1	0	1	0	0	1	1	0	0	0	0	1	2	1	1
K14980	chvG; two-component system, OmpR family, sensor histidine kinase ChvG [EC:2.7.13.3]:	A09130 Environmental Information Processing|B 09132 Signal transduction|C 02020 Two-component system [PATH:ko02020];A09180 Brite Hierarchies|B 09181 Protein families: metabolism|C 01001 Protein kinases [BR:ko01001];A09180 Brite Hierarchies|B 09183 Protein families: signaling and cellular processes|C 02022 Two-component system [BR:ko02022];;;;;;;;;;;;	Environmental Information Processing	Signal transduction	Environmental Information Processing	Signal transduction	1	1	0	1	0	0	1	1	1	1	0	1	1	1	1	1
K15011	regB, regS, actS; two-component system, sensor histidine kinase RegB [EC:2.7.13.3]:	A09130 Environmental Information Processing|B 09132 Signal transduction|C 02020 Two-component system [PATH:ko02020];A09180 Brite Hierarchies|B 09181 Protein families: metabolism|C 01001 Protein kinases [BR:ko01001];A09180 Brite Hierarchies|B 09183 Protein families: signaling and cellular processes|C 02022 Two-component system [BR:ko02022];;;;;;;;;;;;	Environmental Information Processing	Signal transduction	Environmental Information Processing	Signal transduction	1	1	0	1	0	0	1	1	0	0	0	0	0	0	0	0
K11103	dctA; aerobic C4-dicarboxylate transport protein:	A09130 Environmental Information Processing|B 09132 Signal transduction|C 02020 Two-component system [PATH:ko02020];A09180 Brite Hierarchies|B 09183 Protein families: signaling and cellular processes|C 02000 Transporters [BR:ko02000];;;;;;;;;;;;;	Environmental Information Processing	Signal transduction	Environmental Information Processing	Signal transduction	1	1	0	1	0	0	1	2	0	0	0	0	3	2	2	1
K09477	citT; citrate:succinate antiporter:	A09130 Environmental Information Processing|B 09132 Signal transduction|C 02020 Two-component system [PATH:ko02020];A09180 Brite Hierarchies|B 09183 Protein families: signaling and cellular processes|C 02000 Transporters [BR:ko02000];;;;;;;;;;;;;	Environmental Information Processing	Signal transduction	Environmental Information Processing	Signal transduction	0	0	0	0	0	0	1	1	0	0	0	0	0	0	0	0
K07712	glnG, ntrC; two-component system, NtrC family, nitrogen regulation response regulator GlnG:	A09130 Environmental Information Processing|B 09132 Signal transduction|C 02020 Two-component system [PATH:ko02020];A09180 Brite Hierarchies|B 09183 Protein families: signaling and cellular processes|C 02022 Two-component system [BR:ko02022];;;;;;;;;;;;;	Environmental Information Processing	Signal transduction	Environmental Information Processing	Signal transduction	1	1	0	2	0	0	0	0	0	0	0	0	0	0	0	0
K15012	regA, regR, actR; two-component system, response regulator RegA:	A09130 Environmental Information Processing|B 09132 Signal transduction|C 02020 Two-component system [PATH:ko02020];A09180 Brite Hierarchies|B 09183 Protein families: signaling and cellular processes|C 02022 Two-component system [BR:ko02022];;;;;;;;;;;;;	Environmental Information Processing	Signal transduction	Environmental Information Processing	Signal transduction	1	1	0	1	0	0	1	1	0	0	0	0	0	0	0	0
K14981	chvI; two-component system, OmpR family, response regulator ChvI:	A09130 Environmental Information Processing|B 09132 Signal transduction|C 02020 Two-component system [PATH:ko02020];A09180 Brite Hierarchies|B 09183 Protein families: signaling and cellular processes|C 02022 Two-component system [BR:ko02022];;;;;;;;;;;;;	Environmental Information Processing	Signal transduction	Environmental Information Processing	Signal transduction	1	1	0	1	0	0	1	1	1	1	0	1	1	1	1	0
K13599	ntrX; two-component system, NtrC family, nitrogen regulation response regulator NtrX:	A09130 Environmental Information Processing|B 09132 Signal transduction|C 02020 Two-component system [PATH:ko02020];A09180 Brite Hierarchies|B 09183 Protein families: signaling and cellular processes|C 02022 Two-component system [BR:ko02022];;;;;;;;;;;;;	Environmental Information Processing	Signal transduction	Environmental Information Processing	Signal transduction	1	1	1	1	0	1	1	1	1	1	1	1	1	1	1	1
K04564	SOD2; superoxide dismutase, Fe-Mn family [EC:1.15.1.1]:	A09130 Environmental Information Processing|B 09132 Signal transduction|C 04013 MAPK signaling pathway - fly [PATH:ko04013];A09130 Environmental Information Processing|B 09132 Signal transduction|C 04068 FoxO signaling pathway [PATH:ko04068];A09140 Cellular Processes|B 09141 Transport and catabolism|C 04146 Peroxisome [PATH:ko04146];A09150 Organismal Systems|B 09149 Aging|C 04211 Longevity regula…	Environmental Information Processing	Signal transduction	Environmental Information Processing	Signal transduction	1	1	1	1	0	1	1	1	1	1	1	1	1	1	1	1
K17686	copA, ctpA, ATP7; P-type Cu+ transporter [EC:7.2.2.8]:	A09130 Environmental Information Processing|B 09132 Signal transduction|C 04016 MAPK signaling pathway - plant [PATH:ko04016];A09150 Organismal Systems|B 09154 Digestive system|C 04978 Mineral absorption [PATH:ko04978];A09160 Human Diseases|B 09176 Drug resistance: antineoplastic|C 01524 Platinum drug resistance [PATH:ko01524];;;;;;;;;;;;	Environmental Information Processing	Signal transduction	Environmental Information Processing	Signal transduction	3	2	0	2	0	0	1	0	0	0	0	0	0	0	0	0
K02483	K02483; two-component system, OmpR family, response regulator:	A09180 Brite Hierarchies|B 09183 Protein families: signaling and cellular processes|C 02022 Two-component system [BR:ko02022];;;;;;;;;;;;;;	Environmental Information Processing	Signal transduction	Environmental Information Processing	Signal transduction	4	4	0	4	0	0	1	0	0	0	0	0	0	1	1	0
K21603	ftcR; two-component system, OmpR family, flagellar system response regulator FtcR:	A09180 Brite Hierarchies|B 09183 Protein families: signaling and cellular processes|C 02022 Two-component system [BR:ko02022];;;;;;;;;;;;;;	Environmental Information Processing	Signal transduction	Environmental Information Processing	Signal transduction	0	0	0	0	0	0	1	0	0	0	1	1	0	0	0	0
K02499	yabN; tetrapyrrole methylase family protein / MazG family protein:	A09180 Brite Hierarchies|B 09182 Protein families: genetic information processing|C 03036 Chromosome and associated proteins [BR:ko03036];;;;;;;;;;;;;;	Genetic Information Processing	others?	Genetic Information Processing	Genetic Information Processing:others	2	0	0	1	0	0	0	0	0	0	0	0	0	0	0	0
K05896	scpA; segregation and condensation protein A:	A09180 Brite Hierarchies|B 09182 Protein families: genetic information processing|C 03036 Chromosome and associated proteins [BR:ko03036];;;;;;;;;;;;;;	Genetic Information Processing	others?	Genetic Information Processing	Genetic Information Processing:others	1	1	0	1	0	0	1	0	0	0	0	0	0	0	0	0
K03978	engB; GTP-binding protein:	A09180 Brite Hierarchies|B 09182 Protein families: genetic information processing|C 03036 Chromosome and associated proteins [BR:ko03036];;;;;;;;;;;;;;	Genetic Information Processing	others?	Genetic Information Processing	Genetic Information Processing:others	1	1	0	1	0	1	1	1	1	1	1	1	1	1	1	1
K03593	mrp, NUBPL; ATP-binding protein involved in chromosome partitioning:	A09180 Brite Hierarchies|B 09182 Protein families: genetic information processing|C 03036 Chromosome and associated proteins [BR:ko03036];A09180 Brite Hierarchies|B 09182 Protein families: genetic information processing|C 03029 Mitochondrial biogenesis [BR:ko03029];;;;;;;;;;;;;	Genetic Information Processing	others?	Genetic Information Processing	Genetic Information Processing:others	1	1	0	1	0	1	1	1	1	0	1	1	1	1	1	1
K16862	PLD6; mitochondrial cardiolipin hydrolase [EC:3.1.4.-]:	A09180 Brite Hierarchies|B 09182 Protein families: genetic information processing|C 03036 Chromosome and associated proteins [BR:ko03036];A09180 Brite Hierarchies|B 09182 Protein families: genetic information processing|C 03029 Mitochondrial biogenesis [BR:ko03029];;;;;;;;;;;;;	Genetic Information Processing	others?	Genetic Information Processing	Genetic Information Processing:others	0	0	1	0	0	0	0	0	0	0	0	0	0	0	0	0
K03496	parA, soj; chromosome partitioning protein:	A09180 Brite Hierarchies|B 09182 Protein families: genetic information processing|C 03036 Chromosome and associated proteins [BR:ko03036];A09180 Brite Hierarchies|B 09183 Protein families: signaling and cellular processes|C 04812 Cytoskeleton proteins [BR:ko04812];;;;;;;;;;;;;	Genetic Information Processing	others?	Genetic Information Processing	Genetic Information Processing:others	2	1	0	1	0	0	1	1	0	0	1	3	0	0	0	0
K03666	hfq; host factor-I protein:	A09120 Genetic Information Processing|B 09123 Folding, sorting and degradation|C 03018 RNA degradation [PATH:ko03018];A09140 Cellular Processes|B 09145 Cellular community - prokaryotes|C 02024 Quorum sensing [PATH:ko02024];A09140 Cellular Processes|B 09145 Cellular community - prokaryotes|C 05111 Biofilm formation - Vibrio cholerae [PATH:ko05111];A09180 Brite Hierarchies|B 09182 Protein families:…	Genetic Information Processing	Folding, sorting and degradation	Genetic Information Processing	Protein folding, sorting, degradation	1	1	0	1	0	0	1	1	1	0	0	0	0	0	0	0
K04043	dnaK, HSPA9; molecular chaperone DnaK:	A09120 Genetic Information Processing|B 09123 Folding, sorting and degradation|C 03018 RNA degradation [PATH:ko03018];A09150 Organismal Systems|B 09149 Aging|C 04212 Longevity regulating pathway - worm [PATH:ko04212];A09160 Human Diseases|B 09171 Infectious disease: bacterial|C 05152 Tuberculosis [PATH:ko05152];A09180 Brite Hierarchies|B 09182 Protein families: genetic information processing|C 03…	Genetic Information Processing	Folding, sorting and degradation	Genetic Information Processing	Protein folding, sorting, degradation	1	1	1	1	1	1	1	1	1	1	1	1	1	1	1	1
K04077	groEL, HSPD1; chaperonin GroEL [EC:5.6.1.7]:	A09120 Genetic Information Processing|B 09123 Folding, sorting and degradation|C 03018 RNA degradation [PATH:ko03018];A09150 Organismal Systems|B 09149 Aging|C 04212 Longevity regulating pathway - worm [PATH:ko04212];A09160 Human Diseases|B 09171 Infectious disease: bacterial|C 05134 Legionellosis [PATH:ko05134];A09160 Human Diseases|B 09171 Infectious disease: bacterial|C 05152 Tuberculosis [PAT…	Genetic Information Processing	Folding, sorting and degradation	Genetic Information Processing	Protein folding, sorting, degradation	1	1	1	1	1	1	1	1	1	1	1	1	1	1	1	1
K03732	rhlB; ATP-dependent RNA helicase RhlB [EC:5.6.2.7]:	A09120 Genetic Information Processing|B 09123 Folding, sorting and degradation|C 03018 RNA degradation [PATH:ko03018];A09180 Brite Hierarchies|B 09182 Protein families: genetic information processing|C 03019 Messenger RNA biogenesis [BR:ko03019];;;;;;;;;;;;;	Genetic Information Processing	Folding, sorting and degradation	Genetic Information Processing	Protein folding, sorting, degradation	1	1	0	0	0	0	0	0	0	0	0	0	0	0	0	0
K11927	rhlE; ATP-dependent RNA helicase RhlE [EC:5.6.2.7]:	A09120 Genetic Information Processing|B 09123 Folding, sorting and degradation|C 03018 RNA degradation [PATH:ko03018];A09180 Brite Hierarchies|B 09182 Protein families: genetic information processing|C 03019 Messenger RNA biogenesis [BR:ko03019];;;;;;;;;;;;;	Genetic Information Processing	Folding, sorting and degradation	Genetic Information Processing	Protein folding, sorting, degradation	1	1	0	1	0	0	1	1	1	0	1	1	1	1	1	1
K12574	rnj; ribonuclease J [EC:3.1.-.-]:	A09120 Genetic Information Processing|B 09123 Folding, sorting and degradation|C 03018 RNA degradation [PATH:ko03018];A09180 Brite Hierarchies|B 09182 Protein families: genetic information processing|C 03019 Messenger RNA biogenesis [BR:ko03019];;;;;;;;;;;;;	Genetic Information Processing	Folding, sorting and degradation	Genetic Information Processing	Protein folding, sorting, degradation	1	1	1	1	0	1	1	1	1	1	1	1	1	1	1	1
K00970	pcnB; poly(A) polymerase [EC:2.7.7.19]:	A09120 Genetic Information Processing|B 09123 Folding, sorting and degradation|C 03018 RNA degradation [PATH:ko03018];A09180 Brite Hierarchies|B 09182 Protein families: genetic information processing|C 03019 Messenger RNA biogenesis [BR:ko03019];;;;;;;;;;;;;	Genetic Information Processing	Folding, sorting and degradation	Genetic Information Processing	Protein folding, sorting, degradation	1	1	1	1	0	0	1	1	1	1	1	1	1	1	1	1
K08311	nudH; putative (di)nucleoside polyphosphate hydrolase [EC:3.6.1.-]:	A09120 Genetic Information Processing|B 09123 Folding, sorting and degradation|C 03018 RNA degradation [PATH:ko03018];A09180 Brite Hierarchies|B 09182 Protein families: genetic information processing|C 03019 Messenger RNA biogenesis [BR:ko03019];;;;;;;;;;;;;	Genetic Information Processing	Folding, sorting and degradation	Genetic Information Processing	Protein folding, sorting, degradation	1	1	0	1	0	1	1	1	1	1	1	1	1	1	1	1
K00962	pnp, PNPT1; polyribonucleotide nucleotidyltransferase [EC:2.7.7.8]:	A09120 Genetic Information Processing|B 09123 Folding, sorting and degradation|C 03018 RNA degradation [PATH:ko03018];A09180 Brite Hierarchies|B 09182 Protein families: genetic information processing|C 03019 Messenger RNA biogenesis [BR:ko03019];A09180 Brite Hierarchies|B 09182 Protein families: genetic information processing|C 03016 Transfer RNA biogenesis [BR:ko03016];;;;;;;;;;;;	Genetic Information Processing	Folding, sorting and degradation	Genetic Information Processing	Protein folding, sorting, degradation	1	1	1	1	1	1	1	1	1	1	1	1	1	1	1	1
K12573	rnr, vacB; ribonuclease R [EC:3.1.13.1]:	A09120 Genetic Information Processing|B 09123 Folding, sorting and degradation|C 03018 RNA degradation [PATH:ko03018];A09180 Brite Hierarchies|B 09182 Protein families: genetic information processing|C 03019 Messenger RNA biogenesis [BR:ko03019];A09180 Brite Hierarchies|B 09182 Protein families: genetic information processing|C 03016 Transfer RNA biogenesis [BR:ko03016];;;;;;;;;;;;	Genetic Information Processing	Folding, sorting and degradation	Genetic Information Processing	Protein folding, sorting, degradation	1	1	0	3	0	0	1	1	0	0	0	0	0	0	0	1
K08300	rne; ribonuclease E [EC:3.1.26.12]:	A09120 Genetic Information Processing|B 09123 Folding, sorting and degradation|C 03018 RNA degradation [PATH:ko03018];A09180 Brite Hierarchies|B 09182 Protein families: genetic information processing|C 03019 Messenger RNA biogenesis [BR:ko03019];A09180 Brite Hierarchies|B 09182 Protein families: genetic information processing|C 03009 Ribosome biogenesis [BR:ko03009];;;;;;;;;;;;	Genetic Information Processing	Folding, sorting and degradation	Genetic Information Processing	Protein folding, sorting, degradation	1	1	1	1	0	1	1	1	1	1	1	1	1	1	1	1
K03628	rho; transcription termination factor Rho:	A09120 Genetic Information Processing|B 09123 Folding, sorting and degradation|C 03018 RNA degradation [PATH:ko03018];A09180 Brite Hierarchies|B 09182 Protein families: genetic information processing|C 03021 Transcription machinery [BR:ko03021];A09180 Brite Hierarchies|B 09182 Protein families: genetic information processing|C 03019 Messenger RNA biogenesis [BR:ko03019];;;;;;;;;;;;	Genetic Information Processing	Folding, sorting and degradation	Genetic Information Processing	Protein folding, sorting, degradation	1	1	1	1	1	1	0	1	1	1	1	1	1	1	1	1
K03110	ftsY; fused signal recognition particle receptor:	A09120 Genetic Information Processing|B 09123 Folding, sorting and degradation|C 03060 Protein export [PATH:ko03060];A09130 Environmental Information Processing|B 09131 Membrane transport|C 03070 Bacterial secretion system [PATH:ko03070];A09140 Cellular Processes|B 09145 Cellular community - prokaryotes|C 02024 Quorum sensing [PATH:ko02024];A09180 Brite Hierarchies|B 09183 Protein families: signa…	Genetic Information Processing	Folding, sorting and degradation	Genetic Information Processing	Protein folding, sorting, degradation	1	1	1	0	1	1	1	1	1	1	0	1	1	1	1	1
K03101	lspA; signal peptidase II [EC:3.4.23.36]:	A09120 Genetic Information Processing|B 09123 Folding, sorting and degradation|C 03060 Protein export [PATH:ko03060];A09180 Brite Hierarchies|B 09181 Protein families: metabolism|C 01002 Peptidases and inhibitors [BR:ko01002];;;;;;;;;;;;;	Genetic Information Processing	Folding, sorting and degradation	Genetic Information Processing	Protein folding, sorting, degradation	1	1	1	1	0	1	1	1	1	1	1	1	1	1	1	1
K03100	lepB; signal peptidase I [EC:3.4.21.89]:	A09120 Genetic Information Processing|B 09123 Folding, sorting and degradation|C 03060 Protein export [PATH:ko03060];A09180 Brite Hierarchies|B 09181 Protein families: metabolism|C 01002 Peptidases and inhibitors [BR:ko01002];;;;;;;;;;;;;	Genetic Information Processing	Folding, sorting and degradation	Genetic Information Processing	Protein folding, sorting, degradation	1	1	1	1	0	1	1	1	1	1	1	1	1	1	1	1
K03636	moaD, cysO; sulfur-carrier protein:	A09120 Genetic Information Processing|B 09123 Folding, sorting and degradation|C 04122 Sulfur relay system [PATH:ko04122];;;;;;;;;;;;;;	Genetic Information Processing	Folding, sorting and degradation	Genetic Information Processing	Protein folding, sorting, degradation	1	1	0	1	0	0	1	0	0	0	0	0	0	0	0	0
K03154	thiS; sulfur carrier protein:	A09120 Genetic Information Processing|B 09123 Folding, sorting and degradation|C 04122 Sulfur relay system [PATH:ko04122];;;;;;;;;;;;;;	Genetic Information Processing	Folding, sorting and degradation	Genetic Information Processing	Protein folding, sorting, degradation	1	1	0	0	0	0	0	0	1	1	1	1	0	0	0	0
K21029	moeB; molybdopterin-synthase adenylyltransferase [EC:2.7.7.80]:	A09120 Genetic Information Processing|B 09123 Folding, sorting and degradation|C 04122 Sulfur relay system [PATH:ko04122];;;;;;;;;;;;;;	Genetic Information Processing	Folding, sorting and degradation	Genetic Information Processing	Protein folding, sorting, degradation	1	1	0	0	0	0	1	0	1	1	1	1	0	0	0	0
K00566	mnmA, trmU; tRNA-uridine 2-sulfurtransferase [EC:2.8.1.13]:	A09120 Genetic Information Processing|B 09123 Folding, sorting and degradation|C 04122 Sulfur relay system [PATH:ko04122];A09180 Brite Hierarchies|B 09182 Protein families: genetic information processing|C 03016 Transfer RNA biogenesis [BR:ko03016];;;;;;;;;;;;;	Genetic Information Processing	Folding, sorting and degradation	Genetic Information Processing	Protein folding, sorting, degradation	1	1	1	1	1	1	1	1	1	1	1	1	1	1	1	1
K04771	degP, htrA; serine protease Do [EC:3.4.21.107]:	A09130 Environmental Information Processing|B 09132 Signal transduction|C 02020 Two-component system [PATH:ko02020];A09160 Human Diseases|B 09175 Drug resistance: antimicrobial|C 01503 Cationic antimicrobial peptide (CAMP) resistance [PATH:ko01503];A09180 Brite Hierarchies|B 09181 Protein families: metabolism|C 01002 Peptidases and inhibitors [BR:ko01002];A09180 Brite Hierarchies|B 09182 Protein …	Genetic Information Processing	Folding, sorting and degradation	Genetic Information Processing	Protein folding, sorting, degradation	3	3	1	3	0	1	2	2	1	1	1	1	1	1	1	1
K03695	clpB; ATP-dependent Clp protease ATP-binding subunit ClpB:	A09150 Organismal Systems|B 09149 Aging|C 04213 Longevity regulating pathway - multiple species [PATH:ko04213];A09180 Brite Hierarchies|B 09182 Protein families: genetic information processing|C 03110 Chaperones and folding catalysts [BR:ko03110];;;;;;;;;;;;;	Genetic Information Processing	Folding, sorting and degradation	Genetic Information Processing	Protein folding, sorting, degradation	1	1	0	1	0	1	1	1	1	1	1	1	1	1	1	1
K03671	TXN, trxA; thioredoxin:	A09150 Organismal Systems|B 09151 Immune system|C 04621 NOD-like receptor signaling pathway [PATH:ko04621];A09160 Human Diseases|B 09171 Infectious disease: bacterial|C 05132 Salmonella infection [PATH:ko05132];A09160 Human Diseases|B 09164 Neurodegenerative disease|C 05012 Parkinson disease [PATH:ko05012];A09160 Human Diseases|B 09166 Cardiovascular disease|C 05418 Fluid shear stress and atheros…	Genetic Information Processing	Folding, sorting and degradation	Genetic Information Processing	Protein folding, sorting, degradation	3	2	1	2	0	1	1	1	1	1	1	1	1	1	1	1
K18162	NDUFAF5; NADH dehydrogenase [ubiquinone] 1 alpha subcomplex assembly factor 5 [EC:2.1.1.-]:	A09150 Organismal Systems|B 09159 Environmental adaptation|C 04714 Thermogenesis [PATH:ko04714];A09180 Brite Hierarchies|B 09182 Protein families: genetic information processing|C 03029 Mitochondrial biogenesis [BR:ko03029];;;;;;;;;;;;;	Genetic Information Processing	Folding, sorting and degradation	Genetic Information Processing	Protein folding, sorting, degradation	1	1	0	1	0	0	0	0	0	0	0	0	0	0	0	0
K09008	NDUFAF3; NADH dehydrogenase [ubiquinone] 1 alpha subcomplex assembly factor 3:	A09150 Organismal Systems|B 09159 Environmental adaptation|C 04714 Thermogenesis [PATH:ko04714];A09180 Brite Hierarchies|B 09182 Protein families: genetic information processing|C 03029 Mitochondrial biogenesis [BR:ko03029];;;;;;;;;;;;;	Genetic Information Processing	Folding, sorting and degradation	Genetic Information Processing	Protein folding, sorting, degradation	1	1	0	1	0	1	0	0	0	0	0	0	0	0	0	0
K17675	SUPV3L1, SUV3; ATP-dependent RNA helicase SUPV3L1/SUV3 [EC:5.6.2.6]:	A09180 Brite Hierarchies|B 09182 Protein families: genetic information processing|C 03029 Mitochondrial biogenesis [BR:ko03029];;;;;;;;;;;;;;	Genetic Information Processing	Folding, sorting and degradation	Genetic Information Processing	Protein folding, sorting, degradation	2	3	0	4	0	0	0	0	0	0	0	0	0	1	0	0
K07152	SCO1; protein SCO1:	A09180 Brite Hierarchies|B 09182 Protein families: genetic information processing|C 03029 Mitochondrial biogenesis [BR:ko03029];;;;;;;;;;;;;;	Genetic Information Processing	Folding, sorting and degradation	Genetic Information Processing	Protein folding, sorting, degradation	1	1	1	1	0	0	1	1	1	1	1	1	1	1	1	1
K22074	NFU1, HIRIP5; NFU1 iron-sulfur cluster scaffold homolog, mitochondrial:	A09180 Brite Hierarchies|B 09182 Protein families: genetic information processing|C 03029 Mitochondrial biogenesis [BR:ko03029];;;;;;;;;;;;;;	Genetic Information Processing	Folding, sorting and degradation	Genetic Information Processing	Protein folding, sorting, degradation	1	1	0	1	0	1	0	0	0	0	0	0	0	0	0	0
K07556	ATPeAF2, ATPAF2, ATP12; ATP synthase mitochondrial F1 complex assembly factor 2:	A09180 Brite Hierarchies|B 09182 Protein families: genetic information processing|C 03029 Mitochondrial biogenesis [BR:ko03029];;;;;;;;;;;;;;	Genetic Information Processing	Folding, sorting and degradation	Genetic Information Processing	Protein folding, sorting, degradation	1	1	0	1	0	0	0	0	0	0	0	0	0	0	0	0
K14998	SURF1, SHY1; surfeit locus 1 family protein:	A09180 Brite Hierarchies|B 09182 Protein families: genetic information processing|C 03029 Mitochondrial biogenesis [BR:ko03029];;;;;;;;;;;;;;	Genetic Information Processing	Folding, sorting and degradation	Genetic Information Processing	Protein folding, sorting, degradation	1	1	1	1	0	1	1	1	1	1	1	1	1	1	1	1
K04095	fic, FICD, HYPE; cell filamentation protein, protein adenylyltransferase [EC:2.7.7.108]:	A09180 Brite Hierarchies|B 09182 Protein families: genetic information processing|C 03036 Chromosome and associated proteins [BR:ko03036];;;;;;;;;;;;;;	Genetic Information Processing	Folding, sorting and degradation	Genetic Information Processing	Protein folding, sorting, degradation	3	3	0	1	0	0	0	2	0	0	0	0	0	0	0	0
K03769	ppiC; peptidyl-prolyl cis-trans isomerase C [EC:5.2.1.8]:	A09180 Brite Hierarchies|B 09182 Protein families: genetic information processing|C 03110 Chaperones and folding catalysts [BR:ko03110];;;;;;;;;;;;;;	Genetic Information Processing	Folding, sorting and degradation	Genetic Information Processing	Protein folding, sorting, degradation	1	1	0	2	0	0	2	1	1	1	1	1	0	1	1	0
K03694	clpA; ATP-dependent Clp protease ATP-binding subunit ClpA:	A09180 Brite Hierarchies|B 09182 Protein families: genetic information processing|C 03110 Chaperones and folding catalysts [BR:ko03110];;;;;;;;;;;;;;	Genetic Information Processing	Folding, sorting and degradation	Genetic Information Processing	Protein folding, sorting, degradation	1	2	0	1	0	0	1	0	0	0	0	0	1	2	1	0
K04083	hslO; molecular chaperone Hsp33:	A09180 Brite Hierarchies|B 09182 Protein families: genetic information processing|C 03110 Chaperones and folding catalysts [BR:ko03110];;;;;;;;;;;;;;	Genetic Information Processing	Folding, sorting and degradation	Genetic Information Processing	Protein folding, sorting, degradation	1	1	0	1	0	0	1	1	0	0	0	0	0	0	0	0
K04080	ibpA; molecular chaperone IbpA:	A09180 Brite Hierarchies|B 09182 Protein families: genetic information processing|C 03110 Chaperones and folding catalysts [BR:ko03110];;;;;;;;;;;;;;	Genetic Information Processing	Folding, sorting and degradation	Genetic Information Processing	Protein folding, sorting, degradation	1	1	1	0	0	0	1	0	1	0	1	1	1	1	1	1
K03676	grxC, GLRX, GLRX2; glutaredoxin 3:	A09180 Brite Hierarchies|B 09182 Protein families: genetic information processing|C 03110 Chaperones and folding catalysts [BR:ko03110];;;;;;;;;;;;;;	Genetic Information Processing	Folding, sorting and degradation	Genetic Information Processing	Protein folding, sorting, degradation	1	1	1	1	0	0	1	1	0	0	1	1	0	0	0	0
K03770	ppiD; peptidyl-prolyl cis-trans isomerase D [EC:5.2.1.8]:	A09180 Brite Hierarchies|B 09182 Protein families: genetic information processing|C 03110 Chaperones and folding catalysts [BR:ko03110];;;;;;;;;;;;;;	Genetic Information Processing	Folding, sorting and degradation	Genetic Information Processing	Protein folding, sorting, degradation	0	0	0	0	0	0	1	1	1	1	0	1	1	1	1	1
K03771	surA; peptidyl-prolyl cis-trans isomerase SurA [EC:5.2.1.8]:	A09180 Brite Hierarchies|B 09182 Protein families: genetic information processing|C 03110 Chaperones and folding catalysts [BR:ko03110];;;;;;;;;;;;;;	Genetic Information Processing	Folding, sorting and degradation	Genetic Information Processing	Protein folding, sorting, degradation	1	1	0	1	0	0	1	1	1	1	1	1	1	1	1	1
K09796	pccA; periplasmic copper chaperone A:	A09180 Brite Hierarchies|B 09182 Protein families: genetic information processing|C 03110 Chaperones and folding catalysts [BR:ko03110];;;;;;;;;;;;;;	Genetic Information Processing	Folding, sorting and degradation	Genetic Information Processing	Protein folding, sorting, degradation	1	1	0	1	0	0	1	0	1	1	0	1	0	1	1	0
K03667	hslU; ATP-dependent HslUV protease ATP-binding subunit HslU:	A09180 Brite Hierarchies|B 09182 Protein families: genetic information processing|C 03110 Chaperones and folding catalysts [BR:ko03110];;;;;;;;;;;;;;	Genetic Information Processing	Folding, sorting and degradation	Genetic Information Processing	Protein folding, sorting, degradation	1	1	1	1	0	1	1	1	1	1	1	1	1	1	1	1
K03611	dsbB; protein dithiol:quinone oxidoreductase [EC:1.8.5.9]:	A09180 Brite Hierarchies|B 09182 Protein families: genetic information processing|C 03110 Chaperones and folding catalysts [BR:ko03110];;;;;;;;;;;;;;	Genetic Information Processing	Folding, sorting and degradation	Genetic Information Processing	Protein folding, sorting, degradation	1	1	0	1	0	0	0	0	0	0	0	0	0	0	0	0
K02199	ccmG, dsbE; cytochrome c biogenesis protein CcmG, thiol:disulfide interchange protein DsbE:	A09180 Brite Hierarchies|B 09182 Protein families: genetic information processing|C 03110 Chaperones and folding catalysts [BR:ko03110];;;;;;;;;;;;;;	Genetic Information Processing	Folding, sorting and degradation	Genetic Information Processing	Protein folding, sorting, degradation	1	1	0	1	0	0	1	1	1	1	1	1	1	1	1	1
K05838	ybbN; putative thioredoxin:	A09180 Brite Hierarchies|B 09182 Protein families: genetic information processing|C 03110 Chaperones and folding catalysts [BR:ko03110];;;;;;;;;;;;;;	Genetic Information Processing	Folding, sorting and degradation	Genetic Information Processing	Protein folding, sorting, degradation	0	0	0	0	0	0	1	0	0	1	0	0	1	1	1	1
K03687	GRPE; molecular chaperone GrpE:	A09180 Brite Hierarchies|B 09182 Protein families: genetic information processing|C 03110 Chaperones and folding catalysts [BR:ko03110];A09180 Brite Hierarchies|B 09182 Protein families: genetic information processing|C 03029 Mitochondrial biogenesis [BR:ko03029];;;;;;;;;;;;;	Genetic Information Processing	Folding, sorting and degradation	Genetic Information Processing	Protein folding, sorting, degradation	1	1	1	1	1	1	1	1	1	1	1	1	1	1	1	1
K04078	groES, HSPE1; chaperonin GroES:	A09180 Brite Hierarchies|B 09182 Protein families: genetic information processing|C 03110 Chaperones and folding catalysts [BR:ko03110];A09180 Brite Hierarchies|B 09182 Protein families: genetic information processing|C 03029 Mitochondrial biogenesis [BR:ko03029];;;;;;;;;;;;;	Genetic Information Processing	Folding, sorting and degradation	Genetic Information Processing	Protein folding, sorting, degradation	1	1	1	1	1	1	1	1	1	1	1	1	1	1	1	1
K03686	dnaJ; molecular chaperone DnaJ:	A09180 Brite Hierarchies|B 09182 Protein families: genetic information processing|C 03110 Chaperones and folding catalysts [BR:ko03110];A09180 Brite Hierarchies|B 09182 Protein families: genetic information processing|C 03029 Mitochondrial biogenesis [BR:ko03029];;;;;;;;;;;;;	Genetic Information Processing	Folding, sorting and degradation	Genetic Information Processing	Protein folding, sorting, degradation	1	1	1	1	1	1	1	1	1	1	1	1	1	1	1	1
K07390	grxD, GLRX5; monothiol glutaredoxin:	A09180 Brite Hierarchies|B 09182 Protein families: genetic information processing|C 03110 Chaperones and folding catalysts [BR:ko03110];A09180 Brite Hierarchies|B 09182 Protein families: genetic information processing|C 03029 Mitochondrial biogenesis [BR:ko03029];;;;;;;;;;;;;	Genetic Information Processing	Folding, sorting and degradation	Genetic Information Processing	Protein folding, sorting, degradation	1	1	1	1	0	1	1	1	1	1	1	1	1	1	1	1
K07391	comM; magnesium chelatase family protein:	A09190 Not Included in Pathway or Brite|B 09192 Unclassified: genetic information processing|C 99975 Protein processing;;;;;;;;;;;;;;	Unclassified: genetic information processing	Protein processing	Genetic Information Processing	Protein folding, sorting, degradation	1	2	0	2	0	0	1	1	0	0	0	0	0	0	0	0
K03668	hslJ; heat shock protein HslJ:	A09190 Not Included in Pathway or Brite|B 09192 Unclassified: genetic information processing|C 99975 Protein processing;;;;;;;;;;;;;;	Unclassified: genetic information processing	Protein processing	Genetic Information Processing	Protein folding, sorting, degradation	1	1	0	1	0	0	1	0	0	0	0	0	0	0	0	0
K06191	nrdH; glutaredoxin-like protein NrdH:	A09190 Not Included in Pathway or Brite|B 09192 Unclassified: genetic information processing|C 99975 Protein processing;;;;;;;;;;;;;;	Unclassified: genetic information processing	Protein processing	Genetic Information Processing	Protein folding, sorting, degradation	1	1	0	1	0	0	1	1	1	1	1	1	0	0	0	0
K06891	clpS; ATP-dependent Clp protease adaptor protein ClpS:	A09190 Not Included in Pathway or Brite|B 09192 Unclassified: genetic information processing|C 99975 Protein processing;;;;;;;;;;;;;;	Unclassified: genetic information processing	Protein processing	Genetic Information Processing	Protein folding, sorting, degradation	1	1	0	1	0	0	1	0	0	0	0	0	1	1	1	0
K03545	tig; trigger factor:	A09190 Not Included in Pathway or Brite|B 09192 Unclassified: genetic information processing|C 99975 Protein processing;;;;;;;;;;;;;;	Unclassified: genetic information processing	Protein processing	Genetic Information Processing	Protein folding, sorting, degradation	1	1	0	1	0	1	1	1	1	1	1	1	0	0	0	0
K03664	smpB; SsrA-binding protein:	A09190 Not Included in Pathway or Brite|B 09192 Unclassified: genetic information processing|C 99975 Protein processing;;;;;;;;;;;;;;	Unclassified: genetic information processing	Protein processing	Genetic Information Processing	Protein folding, sorting, degradation	1	1	1	1	1	1	1	1	1	1	1	1	1	1	1	1
K14060	pinR; putative DNA-invertase from lambdoid prophage Rac:	A09190 Not Included in Pathway or Brite|B 09192 Unclassified: genetic information processing|C 99976 Replication and repair;;;;;;;;;;;;;;	Unclassified: genetic information processing	Replication and repair	Genetic Information Processing	Replication and repair	3	0	0	0	0	0	0	0	0	0	0	0	0	0	0	0
K04096	smf; DNA processing protein:	A09190 Not Included in Pathway or Brite|B 09192 Unclassified: genetic information processing|C 99976 Replication and repair;;;;;;;;;;;;;;	Unclassified: genetic information processing	Replication and repair	Genetic Information Processing	Replication and repair	2	2	0	2	0	0	1	2	0	0	0	0	0	0	0	0
K07505	repA; regulatory protein RepA:	A09190 Not Included in Pathway or Brite|B 09192 Unclassified: genetic information processing|C 99976 Replication and repair;;;;;;;;;;;;;;	Unclassified: genetic information processing	Replication and repair	Genetic Information Processing	Replication and repair	0	0	0	0	0	0	0	0	0	0	2	0	0	0	0	0
K06993	K06993; ribonuclease H-related protein:	A09190 Not Included in Pathway or Brite|B 09192 Unclassified: genetic information processing|C 99976 Replication and repair;;;;;;;;;;;;;;	Unclassified: genetic information processing	Replication and repair	Genetic Information Processing	Replication and repair	0	0	0	0	0	0	1	0	0	0	0	0	0	0	0	0
K09760	rmuC; DNA recombination protein RmuC:	A09190 Not Included in Pathway or Brite|B 09192 Unclassified: genetic information processing|C 99976 Replication and repair;;;;;;;;;;;;;;	Unclassified: genetic information processing	Replication and repair	Genetic Information Processing	Replication and repair	1	1	0	1	0	1	1	0	1	0	0	1	1	1	1	1
K07478	ycaJ; putative ATPase:	A09190 Not Included in Pathway or Brite|B 09192 Unclassified: genetic information processing|C 99976 Replication and repair;;;;;;;;;;;;;;	Unclassified: genetic information processing	Replication and repair	Genetic Information Processing	Replication and repair	1	1	0	1	0	0	1	1	0	0	0	1	0	0	0	0
K07474	xtmA; phage terminase small subunit:	A09190 Not Included in Pathway or Brite|B 09192 Unclassified: genetic information processing|C 99976 Replication and repair;;;;;;;;;;;;;;	Unclassified: genetic information processing	Replication and repair	Genetic Information Processing	Replication and repair	0	0	0	0	0	0	0	0	0	0	0	1	0	0	0	0
K06919	K06919; putative DNA primase/helicase:	A09190 Not Included in Pathway or Brite|B 09192 Unclassified: genetic information processing|C 99976 Replication and repair;;;;;;;;;;;;;;	Unclassified: genetic information processing	Replication and repair	Genetic Information Processing	Replication and repair	1	1	0	1	0	0	0	0	0	0	0	0	0	0	0	0
K03630	radC; DNA repair protein RadC:	A09190 Not Included in Pathway or Brite|B 09192 Unclassified: genetic information processing|C 99976 Replication and repair;;;;;;;;;;;;;;	Unclassified: genetic information processing	Replication and repair	Genetic Information Processing	Replication and repair	1	1	0	1	0	0	1	0	0	0	0	0	0	0	0	0
K07460	yraN; putative endonuclease:	A09190 Not Included in Pathway or Brite|B 09192 Unclassified: genetic information processing|C 99976 Replication and repair;;;;;;;;;;;;;;	Unclassified: genetic information processing	Replication and repair	Genetic Information Processing	Replication and repair	1	1	0	1	0	0	1	1	0	0	0	0	0	0	0	0
K07498	K07498; putative transposase:	A09190 Not Included in Pathway or Brite|B 09192 Unclassified: genetic information processing|C 99976 Replication and repair;;;;;;;;;;;;;;	Unclassified: genetic information processing	Replication and repair	Genetic Information Processing	Replication and repair	0	0	0	0	0	0	1	0	0	0	0	0	0	0	0	0
K06909	xtmB; phage terminase large subunit:	A09190 Not Included in Pathway or Brite|B 09192 Unclassified: genetic information processing|C 99976 Replication and repair;;;;;;;;;;;;;;	Unclassified: genetic information processing	Replication and repair	Genetic Information Processing	Replication and repair	1	1	0	0	0	0	1	1	1	0	0	0	0	0	0	0
K01972	E6.5.1.2, ligA, ligB; DNA ligase (NAD+) [EC:6.5.1.2]:	A09120 Genetic Information Processing|B 09124 Replication and repair|C 03030 DNA replication [PATH:ko03030];A09120 Genetic Information Processing|B 09124 Replication and repair|C 03410 Base excision repair [PATH:ko03410];A09120 Genetic Information Processing|B 09124 Replication and repair|C 03420 Nucleotide excision repair [PATH:ko03420];A09120 Genetic Information Processing|B 09124 Replication a…	Genetic Information Processing	Replication and repair	Genetic Information Processing	Replication and repair	1	1	1	1	0	1	1	1	1	1	1	1	1	1	1	1
K02335	polA; DNA polymerase I [EC:2.7.7.7]:	A09120 Genetic Information Processing|B 09124 Replication and repair|C 03030 DNA replication [PATH:ko03030];A09120 Genetic Information Processing|B 09124 Replication and repair|C 03410 Base excision repair [PATH:ko03410];A09120 Genetic Information Processing|B 09124 Replication and repair|C 03420 Nucleotide excision repair [PATH:ko03420];A09120 Genetic Information Processing|B 09124 Replication a…	Genetic Information Processing	Replication and repair	Genetic Information Processing	Replication and repair	1	1	1	1	0	1	0	1	0	0	1	1	1	1	1	1
K02338	dnaN; DNA polymerase III subunit beta [EC:2.7.7.7]:	A09120 Genetic Information Processing|B 09124 Replication and repair|C 03030 DNA replication [PATH:ko03030];A09120 Genetic Information Processing|B 09124 Replication and repair|C 03430 Mismatch repair [PATH:ko03430];A09120 Genetic Information Processing|B 09124 Replication and repair|C 03440 Homologous recombination [PATH:ko03440];A09180 Brite Hierarchies|B 09182 Protein families: genetic informa…	Genetic Information Processing	Replication and repair	Genetic Information Processing	Replication and repair	1	1	1	1	1	1	1	1	1	1	1	1	1	1	1	1
K02342	dnaQ; DNA polymerase III subunit epsilon [EC:2.7.7.7]:	A09120 Genetic Information Processing|B 09124 Replication and repair|C 03030 DNA replication [PATH:ko03030];A09120 Genetic Information Processing|B 09124 Replication and repair|C 03430 Mismatch repair [PATH:ko03430];A09120 Genetic Information Processing|B 09124 Replication and repair|C 03440 Homologous recombination [PATH:ko03440];A09180 Brite Hierarchies|B 09182 Protein families: genetic informa…	Genetic Information Processing	Replication and repair	Genetic Information Processing	Replication and repair	1	1	1	1	1	1	0	1	1	1	1	1	1	1	1	1
K02341	holB; DNA polymerase III subunit delta' [EC:2.7.7.7]:	A09120 Genetic Information Processing|B 09124 Replication and repair|C 03030 DNA replication [PATH:ko03030];A09120 Genetic Information Processing|B 09124 Replication and repair|C 03430 Mismatch repair [PATH:ko03430];A09120 Genetic Information Processing|B 09124 Replication and repair|C 03440 Homologous recombination [PATH:ko03440];A09180 Brite Hierarchies|B 09182 Protein families: genetic informa…	Genetic Information Processing	Replication and repair	Genetic Information Processing	Replication and repair	1	1	1	1	1	1	1	1	1	1	1	1	1	1	1	1
K02343	dnaX; DNA polymerase III subunit gamma/tau [EC:2.7.7.7]:	A09120 Genetic Information Processing|B 09124 Replication and repair|C 03030 DNA replication [PATH:ko03030];A09120 Genetic Information Processing|B 09124 Replication and repair|C 03430 Mismatch repair [PATH:ko03430];A09120 Genetic Information Processing|B 09124 Replication and repair|C 03440 Homologous recombination [PATH:ko03440];A09180 Brite Hierarchies|B 09182 Protein families: genetic informa…	Genetic Information Processing	Replication and repair	Genetic Information Processing	Replication and repair	1	1	1	1	1	1	1	1	1	1	1	1	1	1	1	1
K02337	dnaE; DNA polymerase III subunit alpha [EC:2.7.7.7]:	A09120 Genetic Information Processing|B 09124 Replication and repair|C 03030 DNA replication [PATH:ko03030];A09120 Genetic Information Processing|B 09124 Replication and repair|C 03430 Mismatch repair [PATH:ko03430];A09120 Genetic Information Processing|B 09124 Replication and repair|C 03440 Homologous recombination [PATH:ko03440];A09180 Brite Hierarchies|B 09182 Protein families: genetic informa…	Genetic Information Processing	Replication and repair	Genetic Information Processing	Replication and repair	1	1	1	1	1	1	1	1	1	1	1	1	1	1	1	1
K03111	ssb; single-strand DNA-binding protein:	A09120 Genetic Information Processing|B 09124 Replication and repair|C 03030 DNA replication [PATH:ko03030];A09120 Genetic Information Processing|B 09124 Replication and repair|C 03430 Mismatch repair [PATH:ko03430];A09120 Genetic Information Processing|B 09124 Replication and repair|C 03440 Homologous recombination [PATH:ko03440];A09180 Brite Hierarchies|B 09182 Protein families: genetic informa…	Genetic Information Processing	Replication and repair	Genetic Information Processing	Replication and repair	1	1	1	1	1	1	1	1	1	1	1	1	1	1	1	1
K02340	holA; DNA polymerase III subunit delta [EC:2.7.7.7]:	A09120 Genetic Information Processing|B 09124 Replication and repair|C 03030 DNA replication [PATH:ko03030];A09120 Genetic Information Processing|B 09124 Replication and repair|C 03430 Mismatch repair [PATH:ko03430];A09120 Genetic Information Processing|B 09124 Replication and repair|C 03440 Homologous recombination [PATH:ko03440];A09180 Brite Hierarchies|B 09182 Protein families: genetic informa…	Genetic Information Processing	Replication and repair	Genetic Information Processing	Replication and repair	1	1	0	1	0	0	1	1	1	1	1	1	1	1	1	1
K02339	holC; DNA polymerase III subunit chi [EC:2.7.7.7]:	A09120 Genetic Information Processing|B 09124 Replication and repair|C 03030 DNA replication [PATH:ko03030];A09120 Genetic Information Processing|B 09124 Replication and repair|C 03430 Mismatch repair [PATH:ko03430];A09120 Genetic Information Processing|B 09124 Replication and repair|C 03440 Homologous recombination [PATH:ko03440];A09180 Brite Hierarchies|B 09182 Protein families: genetic informa…	Genetic Information Processing	Replication and repair	Genetic Information Processing	Replication and repair	1	1	0	1	0	1	1	1	1	1	1	1	1	1	1	1
K02314	dnaB; replicative DNA helicase [EC:5.6.2.3]:	A09120 Genetic Information Processing|B 09124 Replication and repair|C 03030 DNA replication [PATH:ko03030];A09140 Cellular Processes|B 09143 Cell growth and death|C 04112 Cell cycle - Caulobacter [PATH:ko04112];A09180 Brite Hierarchies|B 09182 Protein families: genetic information processing|C 03032 DNA replication proteins [BR:ko03032];;;;;;;;;;;;	Genetic Information Processing	Replication and repair	Genetic Information Processing	Replication and repair	1	1	1	1	1	1	1	1	2	1	1	1	1	1	1	1
K02316	dnaG; DNA primase [EC:2.7.7.101]:	A09120 Genetic Information Processing|B 09124 Replication and repair|C 03030 DNA replication [PATH:ko03030];A09180 Brite Hierarchies|B 09182 Protein families: genetic information processing|C 03032 DNA replication proteins [BR:ko03032];;;;;;;;;;;;;	Genetic Information Processing	Replication and repair	Genetic Information Processing	Replication and repair	1	1	1	1	0	1	1	1	1	1	1	1	1	1	1	2
K03469	rnhA, RNASEH1; ribonuclease HI [EC:3.1.26.4]:	A09120 Genetic Information Processing|B 09124 Replication and repair|C 03030 DNA replication [PATH:ko03030];A09180 Brite Hierarchies|B 09182 Protein families: genetic information processing|C 03032 DNA replication proteins [BR:ko03032];;;;;;;;;;;;;	Genetic Information Processing	Replication and repair	Genetic Information Processing	Replication and repair	1	1	1	1	0	1	0	0	1	0	0	0	1	0	0	1
K03470	rnhB; ribonuclease HII [EC:3.1.26.4]:	A09120 Genetic Information Processing|B 09124 Replication and repair|C 03030 DNA replication [PATH:ko03030];A09180 Brite Hierarchies|B 09182 Protein families: genetic information processing|C 03032 DNA replication proteins [BR:ko03032];;;;;;;;;;;;;	Genetic Information Processing	Replication and repair	Genetic Information Processing	Replication and repair	1	1	0	1	0	0	1	1	1	1	1	1	1	1	1	1
K07462	recJ; single-stranded-DNA-specific exonuclease [EC:3.1.-.-]:	A09120 Genetic Information Processing|B 09124 Replication and repair|C 03410 Base excision repair [PATH:ko03410];A09120 Genetic Information Processing|B 09124 Replication and repair|C 03430 Mismatch repair [PATH:ko03430];A09120 Genetic Information Processing|B 09124 Replication and repair|C 03440 Homologous recombination [PATH:ko03440];A09180 Brite Hierarchies|B 09182 Protein families: genetic in…	Genetic Information Processing	Replication and repair	Genetic Information Processing	Replication and repair	1	1	0	1	0	0	1	1	1	1	1	1	1	1	1	1
K21929	udg; uracil-DNA glycosylase [EC:3.2.2.27]:	A09120 Genetic Information Processing|B 09124 Replication and repair|C 03410 Base excision repair [PATH:ko03410];A09180 Brite Hierarchies|B 09182 Protein families: genetic information processing|C 03400 DNA repair and recombination proteins [BR:ko03400];;;;;;;;;;;;;	Genetic Information Processing	Replication and repair	Genetic Information Processing	Replication and repair	3	3	1	3	0	0	2	2	1	1	1	2	2	1	1	1
K01142	E3.1.11.2, xthA; exodeoxyribonuclease III [EC:3.1.11.2]:	A09120 Genetic Information Processing|B 09124 Replication and repair|C 03410 Base excision repair [PATH:ko03410];A09180 Brite Hierarchies|B 09182 Protein families: genetic information processing|C 03400 DNA repair and recombination proteins [BR:ko03400];;;;;;;;;;;;;	Genetic Information Processing	Replication and repair	Genetic Information Processing	Replication and repair	2	1	1	3	0	0	2	2	1	2	1	1	2	2	2	2
K10773	NTHL1, nth; endonuclease III [EC:3.2.2.- 4.2.99.18]:	A09120 Genetic Information Processing|B 09124 Replication and repair|C 03410 Base excision repair [PATH:ko03410];A09180 Brite Hierarchies|B 09182 Protein families: genetic information processing|C 03400 DNA repair and recombination proteins [BR:ko03400];;;;;;;;;;;;;	Genetic Information Processing	Replication and repair	Genetic Information Processing	Replication and repair	1	1	1	1	0	1	1	1	1	1	1	1	1	1	1	1
K01246	tag; DNA-3-methyladenine glycosylase I [EC:3.2.2.20]:	A09120 Genetic Information Processing|B 09124 Replication and repair|C 03410 Base excision repair [PATH:ko03410];A09180 Brite Hierarchies|B 09182 Protein families: genetic information processing|C 03400 DNA repair and recombination proteins [BR:ko03400];;;;;;;;;;;;;	Genetic Information Processing	Replication and repair	Genetic Information Processing	Replication and repair	1	1	0	1	0	0	1	1	0	0	0	1	0	0	0	0
K03575	mutY; A/G-specific adenine glycosylase [EC:3.2.2.31]:	A09120 Genetic Information Processing|B 09124 Replication and repair|C 03410 Base excision repair [PATH:ko03410];A09180 Brite Hierarchies|B 09182 Protein families: genetic information processing|C 03400 DNA repair and recombination proteins [BR:ko03400];;;;;;;;;;;;;	Genetic Information Processing	Replication and repair	Genetic Information Processing	Replication and repair	1	1	0	1	0	0	1	1	1	1	1	1	1	1	1	1
K10563	mutM, fpg; formamidopyrimidine-DNA glycosylase [EC:3.2.2.23 4.2.99.18]:	A09120 Genetic Information Processing|B 09124 Replication and repair|C 03410 Base excision repair [PATH:ko03410];A09180 Brite Hierarchies|B 09182 Protein families: genetic information processing|C 03400 DNA repair and recombination proteins [BR:ko03400];;;;;;;;;;;;;	Genetic Information Processing	Replication and repair	Genetic Information Processing	Replication and repair	1	1	0	1	0	0	1	1	0	0	0	0	0	0	0	0
K03657	uvrD, pcrA; ATP-dependent DNA helicase UvrD/PcrA [EC:5.6.2.4]:	A09120 Genetic Information Processing|B 09124 Replication and repair|C 03420 Nucleotide excision repair [PATH:ko03420];A09120 Genetic Information Processing|B 09124 Replication and repair|C 03430 Mismatch repair [PATH:ko03430];A09180 Brite Hierarchies|B 09182 Protein families: genetic information processing|C 03400 DNA repair and recombination proteins [BR:ko03400];;;;;;;;;;;;	Genetic Information Processing	Replication and repair	Genetic Information Processing	Replication and repair	1	1	0	1	0	0	1	1	0	0	0	1	5	1	1	1
K03723	mfd; transcription-repair coupling factor (superfamily II helicase) [EC:5.6.2.4]:	A09120 Genetic Information Processing|B 09124 Replication and repair|C 03420 Nucleotide excision repair [PATH:ko03420];A09180 Brite Hierarchies|B 09182 Protein families: genetic information processing|C 03400 DNA repair and recombination proteins [BR:ko03400];;;;;;;;;;;;;	Genetic Information Processing	Replication and repair	Genetic Information Processing	Replication and repair	1	1	0	1	0	1	1	1	1	0	1	1	1	4	1	0
K03703	uvrC; excinuclease ABC subunit C:	A09120 Genetic Information Processing|B 09124 Replication and repair|C 03420 Nucleotide excision repair [PATH:ko03420];A09180 Brite Hierarchies|B 09182 Protein families: genetic information processing|C 03400 DNA repair and recombination proteins [BR:ko03400];;;;;;;;;;;;;	Genetic Information Processing	Replication and repair	Genetic Information Processing	Replication and repair	1	1	0	1	0	1	1	1	0	0	0	1	1	2	4	2
K03701	uvrA; excinuclease ABC subunit A:	A09120 Genetic Information Processing|B 09124 Replication and repair|C 03420 Nucleotide excision repair [PATH:ko03420];A09180 Brite Hierarchies|B 09182 Protein families: genetic information processing|C 03400 DNA repair and recombination proteins [BR:ko03400];;;;;;;;;;;;;	Genetic Information Processing	Replication and repair	Genetic Information Processing	Replication and repair	1	1	0	1	0	1	1	1	0	0	0	1	2	4	4	0
[truncated: 1,069 more rows]

## Sheet: S8_Tokpelaia_of_OECLID
Supplementary Table S8. The list of genes identified in Tokpelaia-OECLID genome.
[truncated: 200 more rows]
